# Supplementary material for: Post-mortem enamel surface texture alteration during taphonomic processes—do experimental approaches reflect natural phenomena?
Source: PeerJ. 2022 Jan 14;10:e12635. doi: 10.7717/peerj.12635 (PMC8763041; doi:10.7717/peerj.12635)
Supplement: Supplemental Information 3 — Experiment 1: tumbling experiment; experiment 2: sandblasting experiment; experiment 3: acid etching experiment. [file peerj-10-12635-s003.xlsx]

## Sheet: experiment 1
SPECSHOR	BONE	TO_POS	FACET	SIDE	SEL_MEANS	n_scans	TIME	GRAIN SIZE	Sq	Ssk	Sku	Sp	Sv	Sz	Sa	Smr	Smc	Sxp	Sal	Str	Std	Sdq	Sdr	Vm	Vv	Vmp	Vmc	Vvc	Vvv	Spd	Spc	S10z	S5p	S5v	Sda	Sha	Sdv	Shv	FTLt	FLTp	FLTv	FLTq	nMotif	meh	mea	madf	metf	medf	Tr1R
Equus sp.	tx	M1	3	2	1	1	0	112–292 μm	0.669826	-0.00996738	3.1555	2.09253	2.26769	4.36022	0.530773	4.72095	0.851087	1.32346	18.0402	0.385571	87.0052	0.214349	2.18141	0.0329079	0.884017	0.0329079	0.565821	0.801845	0.0821718	0.0139737	0.720895	0.695826	-0.390942	1.08677	51.1731	61.9599	0.425634	0.442103	3.2926	1.68644	1.60617	0.50223	52	0.360428	492.308	1.9989	0.473621	4559.78	89.9884
Equus sp.	tx	M1	3	2	1	1	336	112–292 μm	0.648056	-0.701382	5.89051	1.86672	3.92837	5.79509	0.482956	7.33366	0.752531	1.37873	18.8739	0.475321	94.2479	0.174267	1.45227	0.0325773	0.785041	0.0325773	0.493994	0.690856	0.0941853	0.00316406	0.383354	2.86754	0.970502	1.89704	121.516	211.177	1.21172	4.29528	3.9469	1.58594	2.36096	0.515342	8	1.13411	3206.51	3.05638	0.441467	4039.99	90.0016
Equus sp.	tx	M1	3	2	1	2	0	112–292 μm	1.04998	-0.116087	2.30074	2.97185	2.77896	5.75081	0.880848	0.69223	1.41878	2.06476	16.7867	0.206614	86.2484	0.215525	2.22561	0.0250495	1.44382	0.0250495	0.988896	1.32959	0.114235	0.00798497	0.568971	0.826322	0.889911	-0.0635896	68.0808	102.566	0.661766	0.975159	3.8718	1.76814	2.10366	0.895295	30	0.58689	853.333	1.74374	0.475753	4437.59	90.0164
Equus sp.	tx	M1	3	2	1	2	336	112–292 μm	1.11134	0.325188	4.17331	4.70601	2.81375	7.51975	0.856281	0.80778	1.26313	2.14418	15.813	0.277778	42.7376	0.210578	2.12997	0.0684672	1.3318	0.0684672	0.965069	1.19863	0.133169	0.00332031	0.492919	2.93171	1.25473	1.67698	181.84	146.83	1.36993	1.98798	4.11259	1.85393	2.25866	0.914323	13	1.36996	1973.24	2.38586	0.569927	3938.93	44.9728
Equus sp.	tx	M1	3	2	1	3	0	112–292 μm	0.539447	-0.618926	3.41145	1.30165	2.20641	3.50806	0.418143	29.3285	0.648652	1.3062	18.4505	0.230191	92.5106	0.202403	1.96095	0.01775	0.66648	0.01775	0.471913	0.58103	0.0854501	0.019023	0.47881	1.70869	0.784759	0.92393	36.5628	43.4285	0.361083	0.35037	2.32901	0.997662	1.33135	0.472895	89	0.236457	287.64	1.85648	0.370536	4513.9	90.0122
Equus sp.	tx	M1	3	2	1	3	336	112–292 μm	0.510712	-0.48484	3.18042	1.53755	2.06197	3.59952	0.402755	11.6889	0.571822	1.20808	16.4509	0.204239	102.252	0.172464	1.45075	0.0208813	0.592671	0.0208813	0.468625	0.516937	0.0757342	0.0125391	0.336228	1.77995	0.714221	1.06573	56.5196	55.5771	0.400316	0.633907	1.94357	0.717708	1.22586	0.429805	78	0.297934	328.873	1.71899	0.384633	4006.06	102.021
Equus sp.	tx	M1	3	2	1	4	0	112–292 μm	0.596586	-0.293722	2.87354	1.56601	2.28322	3.84924	0.478087	17.3359	0.745829	1.30723	16.9579	0.29941	87.9987	0.205075	1.97305	0.0225145	0.768256	0.0225145	0.543856	0.690386	0.07787	0.0140128	0.514726	1.73228	0.472743	1.25954	44.1592	55.8035	0.472288	0.393272	2.65349	1.24621	1.40728	0.53343	57	0.294719	449.123	2.62053	0.394916	4451.6	89.9787
Equus sp.	tx	M1	3	2	1	4	336	112–292 μm	0.669955	-0.647913	3.83348	1.80419	3.21551	5.01971	0.515176	10.3866	0.816582	1.68503	14.4607	0.277669	78.4989	0.191992	1.76073	0.022987	0.839487	0.022987	0.57562	0.74053	0.0989577	0.00566406	0.430457	2.67698	0.946839	1.73014	88.1436	138.95	0.739508	1.42102	3.33918	1.3071	2.03208	0.588794	42	0.418889	610.765	2.53577	0.509969	3784.4	44.9856
Equus sp.	tx	M2	1	2	1	1	0	51–168 μm	0.315517	-0.397078	4.43672	0.97929	1.95978	2.93907	0.252255	50.4513	0.401531	0.582508	16.8202	0.208227	95.7483	0.176338	1.43489	0.0121962	0.413879	0.0121962	0.271104	0.378553	0.0353261	0.0273211	0.544101	1.39682	0.138337	1.25849	28.2105	30.4671	0.264921	0.245361	1.45328	0.654197	0.799085	0.258317	136	0.207627	188.235	1.93156	0.263319	4832.75	0.200359
Equus sp.	tx	M2	1	2	1	1	336	51–168 μm	0.659695	-1.0604	4.75454	1.60934	3.06537	4.67471	0.501899	15.7434	0.731664	1.71541	9.73049	0.495104	9.49476	0.416891	7.51166	0.0180729	0.749764	0.0180729	0.55279	0.636247	0.113516	0.0339453	1.04373	1.76513	0.265721	1.49941	25.6299	26.5376	0.480289	0.494784	2.88873	0.967135	1.92159	0.445419	283	0.362562	90.6435	3.20121	0.705225	4331.77	0.192815
Equus sp.	tx	M2	1	2	1	2	0	51–168 μm	0.621842	-1.32264	4.81516	1.4242	2.96524	4.38945	0.46908	24.7566	0.612427	1.89108	10.4374	0.783441	98.7557	0.332675	4.85164	0.0142894	0.62671	0.0142894	0.501905	0.503594	0.123116	0.0265774	0.862257	2.17249	0.596784	1.5757	33.1927	33.4764	0.542226	0.351575	2.45746	0.881321	1.57614	0.420189	158	0.300179	162.025	2.94662	0.618119	4488.72	90.0115
Equus sp.	tx	M2	1	2	1	2	336	51–168 μm	0.735243	-0.510969	2.97713	1.95345	2.82923	4.78268	0.592589	7.28679	0.868745	1.72257	11.8624	0.793032	122.498	0.382995	6.61712	0.0235235	0.892246	0.0235235	0.69674	0.792312	0.0999341	0.0269141	0.875985	2.7633	0.87567	1.88763	30.6107	33.9393	0.690167	0.551935	2.68724	1.04093	1.64632	0.502928	222	0.384935	115.55	3.0387	0.874657	4101.68	135.006
Equus sp.	tx	M2	1	2	1	3	0	51–168 μm	0.493608	-1.4295	6.33992	1.03379	2.97646	4.01025	0.361331	53.4805	0.530974	1.37273	14.1825	0.61553	93.2616	0.292261	3.4846	0.0104252	0.541469	0.0104252	0.364984	0.446816	0.0946523	0.0260686	0.731375	2.1993	0.283107	1.9162	31.5923	34.1919	0.413474	0.321591	2.06889	0.728313	1.34058	0.368116	107	0.278487	239.252	2.62431	0.374337	4761.86	0.163208
Equus sp.	tx	M2	1	2	1	3	336	51–168 μm	0.554125	-0.889618	4.18485	1.69769	2.22543	3.92311	0.423933	7.49875	0.631138	1.47729	11.9726	0.772424	132.498	0.355097	5.62182	0.0172968	0.648496	0.0172968	0.46987	0.556915	0.0915807	0.0343359	0.809961	2.03665	0.989806	1.04684	24.8855	25.9395	0.433996	0.358601	2.18764	0.926425	1.26121	0.364775	277	0.315376	92.6069	2.57175	0.617911	4353.36	134.995
Equus sp.	tx	M2	1	2	1	4	0	51–168 μm	0.574123	-1.44805	6.05311	1.63178	2.93182	4.5636	0.413686	7.33985	0.572938	1.64507	13.1135	0.760628	140.993	0.292361	3.77676	0.0168025	0.589637	0.0168025	0.403586	0.469326	0.120312	0.0239158	0.7316	2.45907	0.345956	2.11311	31.9877	37.2792	0.439703	0.466367	2.56392	0.861117	1.70281	0.435224	86	0.335282	297.674	2.87458	0.49868	4638.13	134.989
Equus sp.	tx	M2	1	2	1	4	336	51–168 μm	0.689726	-0.384845	2.85823	1.84789	2.24793	4.09582	0.553531	10.5402	0.864947	1.54839	14.019	0.874959	3.5064	0.3788	6.30617	0.0221196	0.887048	0.0221196	0.645918	0.796704	0.0903441	0.0327734	0.922537	2.29933	0.973458	1.32587	27.0116	27.1766	0.537732	0.404445	2.42595	1.15067	1.27528	0.506242	291	0.337242	88.1516	2.84939	0.710984	4285.66	0.176922
Equus sp.	tx	M3	2	2	1	1	0	2–8 mm	1.79169	-0.470018	5.07431	6.22476	7.86657	14.0913	1.28095	0.654951	1.86445	4.74202	20.3723	0.497993	106.75	0.366902	5.49372	0.118953	1.98351	0.118953	1.23825	1.68145	0.302053	0.00219195	1.3077	4.75069	-0.112208	4.86289	217.695	171.335	6.03527	3.74794	10.4184	4.80836	5.61007	1.47519	6	2.42524	4266.67	5.37771	0.924508	4340.37	89.9975
Equus sp.	tx	M3	2	2	1	2	0	2–8 mm	0.941497	-0.877377	5.49054	3.38107	5.76601	9.14708	0.677906	0.537357	1.01462	2.52874	14.6542	0.528405	13.4933	0.380942	5.66343	0.0464425	1.06098	0.0464425	0.656971	0.886971	0.174012	0.00900266	1.00707	3.28387	-0.260406	3.54428	90.9728	84.4825	1.88815	1.61224	4.43576	1.99008	2.44568	0.621782	34	0.713117	752.941	3.85876	0.743523	4339.37	0.20146
Equus sp.	tx	M3	2	2	1	3	0	2–8 mm	0.720555	-0.847782	4.32841	2.82706	3.53134	6.35839	0.540501	0.264241	0.751087	1.91251	11.1784	0.692463	149.749	0.367737	5.66718	0.0304964	0.7818	0.0304964	0.593399	0.654768	0.127032	0.0192579	0.834678	4.15568	1.23061	2.92507	58.2119	44.3783	1.18655	0.938038	3.10417	1.02131	2.08286	0.483052	123	0.451668	208.13	3.01305	0.761109	4211.95	135.009
Equus sp.	tx	M3	2	2	1	1	336	2–8 mm	0.268693	-2.53228	15.4061	0.602021	2.37796	2.97998	0.182471	94.1051	0.257402	0.692862	7.91798	0.279966	155.252	0.278797	3.59686	0.00625734	0.26359	0.00625734	0.184965	0.213944	0.0496463	0.0592188	0.687265	1.55174	0.154227	1.39751	13.4705	15.2004	0.233176	0.192591	1.15174	0.26084	0.890896	0.162911	414	0.203566	61.9616	2.29968	0.271933	5189.41	89.9852
Equus sp.	tx	M3	2	2	1	2	336	2–8 mm	0.196409	-1.20702	6.28764	0.513605	1.85337	2.36698	0.148713	97.7448	0.217662	0.498969	7.58231	0.614199	106.497	0.251704	3.0245	0.00534306	0.223184	0.00534306	0.162894	0.190559	0.032625	0.0726953	0.656728	1.22981	0.349579	0.880232	11.1097	12.4288	0.166072	0.138912	0.697629	0.223308	0.474321	0.107942	650	0.164882	39.4648	1.79654	0.233225	5263.25	89.9843
Equus sp.	tx	M3	2	2	1	3	336	2–8 mm	0.219029	-1.30308	6.53177	0.60456	1.49862	2.10318	0.163707	94.797	0.2394	0.569277	6.30605	0.558798	154.998	0.268371	3.37259	0.00590669	0.245329	0.00590669	0.177458	0.207865	0.0374634	0.0772266	0.643301	1.55898	0.392172	1.16681	11.2154	12.0358	0.164957	0.134726	0.695532	0.25889	0.436642	0.111213	809	0.161848	31.7084	1.65193	0.265391	5142.17	135.018
Equus sp.	tx	M3	2	2	1	4	336	2–8 mm	0.317289	-2.66242	19.7357	0.772673	3.43607	4.20874	0.208701	85.9183	0.326718	0.76481	7.27606	0.296083	159.501	0.289675	3.59191	0.0101295	0.336886	0.0101295	0.203653	0.281548	0.0553383	0.0414063	0.664577	2.52405	-0.108249	2.6323	19.3702	22.0135	0.351794	0.342889	0.968727	0.40678	0.561947	0.172899	181	0.268262	141.724	3.28861	0.319232	5025.38	0.167855
Equus sp.	tx	M3	2	2	1	4	0	2–8 mm	0.993786	-0.829686	3.52852	2.91493	3.91583	6.83076	0.784609	0.0689078	1.14112	2.58396	16.2599	0.699269	176.239	0.392517	6.48459	0.0216971	1.16251	0.0216971	0.894225	1.0014	0.161107	0.0195319	0.978145	4.03353	1.98866	2.04487	67.5779	43.9726	1.05917	0.976455	4.31036	1.49128	2.81908	0.813626	137	0.563443	186.861	3.28344	0.900212	4104.2	90.0015
Equus sp.	tx	P2	1	2	1	1	0	221–513 μm	0.72787	-0.0763748	2.65972	2.41079	2.94486	5.35564	0.593243	1.05242	0.978165	1.39845	22.9651	0.643455	121.994	0.281305	3.71638	0.0235922	1.00161	0.0235922	0.683351	0.924011	0.0775943	0.0196493	0.724997	2.77274	0.617812	2.15493	47.2574	44.5197	0.59171	0.56286	2.89341	1.30649	1.58692	0.604074	96	0.3861	266.667	2.40976	0.496989	4564.66	134.999
Equus sp.	tx	P2	1	2	1	1	336	221–513 μm	0.485605	0.327205	4.41269	2.19171	2.13387	4.32557	0.375119	1.90188	0.577059	0.890107	17.3567	0.610578	24.9994	0.176039	1.47938	0.0302633	0.607108	0.0302633	0.389255	0.552874	0.0542345	0.00609375	0.448303	2.0113	0.644727	1.36657	60.8916	126.091	0.52279	1.71239	2.24437	1.06009	1.18428	0.352463	40	0.384436	641.303	1.81247	0.374954	4091.65	90.0212
Equus sp.	tx	P2	1	2	1	2	0	221–513 μm	1.35141	-0.196152	3.13734	4.7783	5.11231	9.89062	1.0998	0.192213	1.75839	2.5012	19.6791	0.245998	106.001	0.258418	3.15623	0.0435097	1.80173	0.0435097	1.2476	1.65786	0.143864	0.00277908	0.711308	4.39585	1.46902	2.92683	114.864	177.085	1.73052	4.65833	6.47573	2.35435	4.12138	1.2478	15	0.89982	1706.67	3.064	0.639376	4197.68	135.02
Equus sp.	tx	P2	1	2	1	2	336	221–513 μm	1.21592	-0.381967	3.27284	2.97672	4.57634	7.55306	0.956632	4.74829	1.64412	2.756	17.0422	0.212404	81.5122	0.224123	2.30267	0.0336315	1.67789	0.0336315	1.00799	1.50745	0.170448	0.00289063	1.11039	2.54925	0.959638	1.58961	173.231	177.15	3.80455	2.38539	5.54254	2.20058	3.34196	1.04082	13	0.932042	1973.24	2.94841	0.625528	3923.17	0.191884
Equus sp.	tx	P2	1	2	1	3	0	221–513 μm	0.620073	0.790547	8.20428	4.64069	2.33859	6.97928	0.456415	0.13424	0.616192	1.25856	12.9878	0.342429	118	0.241592	2.78358	0.0406403	0.656761	0.0406403	0.508978	0.581438	0.0753229	0.00794583	0.567269	2.52358	1.06071	1.46286	52.8345	93.6032	0.924485	1.31689	2.72126	1.55649	1.16477	0.436649	24	0.526452	1066.67	2.22485	0.44088	4411.42	116.479
Equus sp.	tx	P2	1	2	1	3	336	221–513 μm	0.681492	0.287526	3.68305	3.15897	2.05876	5.21772	0.545478	0.738934	0.728141	1.33224	12.9091	0.159647	98.2451	0.167178	1.35792	0.0473137	0.775357	0.0473137	0.610767	0.707608	0.0677488	0.00398438	0.539015	1.12597	0.142351	0.983623	89.9955	156.678	1.25209	1.30077	2.33206	0.892852	1.43921	0.519358	29	0.386191	884.556	1.80456	0.397514	3964.02	90.0102
Equus sp.	tx	P2	1	2	1	4	0	221–513 μm	0.746982	-0.185672	2.45842	2.14419	2.81521	4.95941	0.618599	4.32307	0.967325	1.44047	17.8937	0.319705	122.491	0.248295	2.93224	0.0209625	0.988077	0.0209625	0.72568	0.903889	0.0841881	0.0147957	0.542669	1.42132	-0.0461061	1.46743	41.7285	56.3598	0.713072	0.638506	2.90636	1.24649	1.65986	0.651205	59	0.354409	433.898	2.47732	0.525569	4256.88	116.471
Equus sp.	tx	P2	1	2	1	4	336	221–513 μm	0.636563	-0.216836	2.64206	1.84327	2.30594	4.14921	0.522934	7.14625	0.754282	1.29766	16.0635	0.197512	102.753	0.159794	1.23983	0.0255634	0.779705	0.0255634	0.621733	0.707319	0.0723854	0.00710938	0.496705	1.73573	0.464739	1.27099	80.7312	89.4183	0.67703	0.753564	2.40353	1.07015	1.33338	0.540137	42	0.346531	610.765	1.99959	0.426393	3847.16	89.9881
Equus sp.	tx	P3	1	2	1	1	0	221–513 μm	0.772072	-0.745998	3.51792	1.75148	3.09087	4.84235	0.611626	15.9347	0.89416	1.97135	16.704	0.366085	120.498	0.271688	3.47365	0.0208434	0.914816	0.0208434	0.719093	0.802639	0.112176	0.0192187	0.711977	1.14508	-0.391243	1.53632	38.7512	44.8889	0.417937	0.42572	3.45726	1.33903	2.11823	0.655825	76	0.357874	336.842	2.32896	0.520266	4502.93	116.476
Equus sp.	tx	P3	1	2	1	1	336	221–513 μm	0.844044	-0.146148	2.66277	2.02229	3.32601	5.3483	0.687513	13.0645	1.14989	1.67875	18.7061	0.165884	114.753	0.214493	2.19477	0.0251905	1.17509	0.0251905	0.778198	1.07916	0.0959349	0.00519531	0.59385	2.98076	0.964954	2.0158	70.415	136.836	0.806116	1.22894	3.51077	1.59467	1.9161	0.74114	26	0.545532	986.62	2.54551	0.548045	4037.08	116.48
Equus sp.	tx	P3	1	2	1	2	0	221–513 μm	0.829395	0.259576	2.74024	3.49534	2.37316	5.8685	0.667805	0.0942963	1.14073	1.43259	17.8236	0.158218	119.996	0.254778	3.07689	0.0412434	1.18188	0.0412434	0.77042	1.10503	0.0768423	0.0126429	0.644341	3.74909	2.06427	1.68482	62.068	65.8632	0.852202	0.906729	3.15939	1.73184	1.42755	0.675576	59	0.502492	433.898	2.2977	0.551268	4421.09	134.992
Equus sp.	tx	P3	1	2	1	2	336	221–513 μm	0.838841	0.270088	2.5926	2.41444	2.43396	4.8484	0.6782	6.60708	1.20389	1.36686	22.2698	0.653777	40.2475	0.20533	2.02459	0.0363656	1.24044	0.0363656	0.777714	1.16379	0.076649	0.0071875	0.566155	2.28244	0.662113	1.62033	64.2485	102.801	0.679731	1.04037	3.51057	1.86631	1.64426	0.773826	49	0.472886	523.512	2.22438	0.504832	4097.8	44.9809
Equus sp.	tx	P3	1	2	1	3	0	221–513 μm	0.71425	0.000382077	3.01736	2.97259	2.6669	5.63948	0.577503	0.646488	0.877204	1.38999	18.8701	0.551293	107.005	0.234067	2.59907	0.03275	0.910011	0.03275	0.682194	0.836875	0.0731355	0.0116643	0.632167	2.67252	0.763481	1.90904	58.4804	65.1218	0.610757	0.675838	2.32626	1.16826	1.158	0.536167	55	0.468314	465.455	2.08897	0.450423	4469.98	135.015
Equus sp.	tx	P3	1	2	1	3	336	221–513 μm	0.677031	-0.100695	3.09172	2.27634	2.77394	5.05029	0.534635	2.26409	0.906775	1.39079	20.4249	0.71179	126.5	0.190864	1.74996	0.0260344	0.932799	0.0260344	0.587851	0.847172	0.085627	0.00746094	0.528733	2.07848	0.656196	1.42229	68.0279	80.3729	0.557631	0.765514	2.43711	1.12318	1.31393	0.535245	44	0.436378	583.003	2.01929	0.439337	4249.12	135.002
Equus sp.	tx	P3	1	2	1	4	0	221–513 μm	1.24048	-0.65337	3.94111	4.00846	5.29504	9.3035	0.953646	0.283449	1.41508	2.87165	12.94	0.414163	129.253	0.274762	3.51391	0.0473081	1.46238	0.0473081	1.07178	1.27079	0.191586	0.00320965	0.831286	4.61375	1.67362	2.94013	124.215	241.938	1.84632	12.5421	5.45183	2.06049	3.39134	0.866722	11	1.01089	2327.27	3.65589	0.711527	4272.3	134.996
Equus sp.	tx	P3	1	2	1	4	336	221–513 μm	1.22125	-0.942476	4.82437	2.64118	5.32567	7.96685	0.92626	6.42003	1.38499	3.00234	13.5136	0.298961	132.497	0.23328	2.58332	0.0437747	1.42853	0.0437747	1.01858	1.23284	0.195691	0.00226563	0.527925	4.68452	1.30501	3.37951	143.11	221.523	1.40774	4.66292	5.63347	2.08802	3.54545	0.850423	13	0.706233	1973.24	3.08825	0.694749	3831.38	134.988
Equus sp.	tx	P4	1	2	1	1	0	112–292 μm	0.77111	-0.956573	4.76415	1.83237	4.13449	5.96685	0.593497	11.968	0.886388	1.9543	19.3178	0.527812	106.746	0.266816	3.29669	0.0218694	0.907963	0.0218694	0.642067	0.783174	0.124789	0.0123689	0.921667	2.6374	0.529937	2.10747	47.9423	67.079	0.933725	0.717003	3.69771	1.22972	2.46798	0.60639	44	0.449271	581.818	3.71631	0.458397	4705.25	134.992
Equus sp.	tx	P4	1	2	1	1	336	112–292 μm	0.846519	2.00667	37.5162	13.9082	4.17893	18.0871	0.574199	0.0111259	0.806804	1.91566	13.1978	0.702248	109.748	0.560373	5.03552	0.0417326	0.848547	0.0417326	0.592025	0.717881	0.130667	0.00132813	2.49905	6.74936	3.92255	2.82681	356.115	284.035	23.1105	12.701	3.49049	1.07456	2.41593	0.514167	16	4.55172	1603.26	5.1999	0.565231	4216.03	134.993
Equus sp.	tx	P4	1	2	1	2	0	112–292 μm	1.08546	-0.40123	3.56832	3.13513	4.82843	7.96357	0.867242	0.710211	1.43427	2.04036	19.4316	0.242432	93.7489	0.281023	3.66334	0.0296814	1.46379	0.0296814	0.960989	1.32921	0.134581	0.00665414	0.724301	2.5166	0.970493	1.54611	83.0835	100.632	1.04879	1.08753	5.39534	1.77427	3.62107	0.875269	23	0.683976	1113.04	3.28146	0.523469	4549.41	90.0004
Equus sp.	tx	P4	1	2	1	2	336	112–292 μm	1.05683	-0.706138	5.04438	3.72465	4.62367	8.34832	0.783351	0.45948	1.19138	2.6629	20.9554	0.553097	22.2584	0.25491	3.06193	0.0490214	1.24021	0.0490214	0.820137	1.0785	0.161709	0.00351563	0.699919	2.52161	0.916554	1.60506	135.791	179.408	2.3154	3.31308	5.33225	1.50029	3.83196	0.904861	19	0.799733	1350.11	2.74225	0.589786	3867.11	90.0023
Equus sp.	tx	P4	1	2	1	3	0	112–292 μm	1.38171	0.175472	2.99464	5.58972	4.96917	10.5589	1.1155	0.1009	1.8174	2.54571	22.6252	0.200842	144.251	0.276386	3.50222	0.0658835	1.88316	0.0658835	1.26618	1.75617	0.126987	0.00375763	0.987428	5.10968	1.53071	3.57897	170.74	188.19	3.98728	2.43002	5.46316	2.49022	2.97293	1.09561	11	1.2481	2327.27	3.7654	0.498179	4542.62	153.534
Equus sp.	tx	P4	1	2	1	3	336	112–292 μm	1.64121	-0.19317	2.74241	5.05809	5.44368	10.5018	1.33996	0.154917	2.03217	3.40905	27.281	0.785064	21.259	0.297509	3.94553	0.065846	2.09826	0.065846	1.52962	1.90862	0.189644	0.00324219	1.48779	4.2442	2.38255	1.86165	197.182	213.926	2.69346	2.45452	7.45734	3.24659	4.21075	1.41739	17	1.11433	1508.95	3.49917	0.630672	3863.08	22.4509
Equus sp.	tx	P4	1	2	1	4	0	112–292 μm	0.908481	0.165885	2.86102	3.43659	2.64221	6.0788	0.718175	0.379845	1.24273	1.67761	22.2797	0.197775	140.992	0.238276	2.70212	0.0424286	1.28521	0.0424286	0.813552	1.18747	0.0977445	0.0100986	0.647667	3.13975	1.47318	1.66657	62.9059	79.4857	0.905674	0.820165	3.87867	2.02865	1.85002	0.795151	27	0.678355	948.148	2.0419	0.443433	4621.14	134.998
Equus sp.	tx	P4	1	2	1	4	336	112–292 μm	0.858684	0.177469	2.64158	3.08075	2.34755	5.4283	0.688939	0.520106	1.19874	1.52929	22.9007	0.57017	137.757	0.224993	2.41679	0.0347895	1.2333	0.0347895	0.792135	1.14611	0.08719	0.00890625	0.62924	2.6033	0.957407	1.6459	76.3576	89.678	0.899906	0.84958	3.48151	1.75711	1.7244	0.752248	56	0.461542	458.073	2.11233	0.568375	3786.25	135.01
Equus sp.	tx	M1-2	3	1	1	1	0	2–8 mm	0.440215	-1.56755	8.22652	2.7984	3.96439	6.76279	0.316731	0.00123934	0.419064	1.23732	10.9603	0.568816	11.2611	0.331908	4.9236	0.0172289	0.436355	0.0172289	0.323671	0.354484	0.0818704	0.0249609	1.0789	3.10231	1.10464	1.99767	29.6815	35.3631	0.6157	0.686777	1.85665	0.567379	1.28927	0.285415	99	0.436995	259.112	4.06674	0.407901	4908.74	44.9958
Equus sp.	tx	M1-2	3	1	1	2	0	2–8 mm	0.307652	-1.27144	6.63751	0.890641	2.18773	3.07837	0.228016	71.1533	0.336363	0.787075	16.6947	0.705991	16.9906	0.265409	3.34036	0.00957144	0.345948	0.00957144	0.244645	0.293557	0.052391	0.0533984	0.686579	1.53085	0.520836	1.01001	16.6422	17.3793	0.265384	0.233527	1.51949	0.397925	1.12156	0.214807	426	0.225694	60.2162	1.9028	0.308124	4921.99	44.9788
Equus sp.	tx	M1-2	3	1	1	3	0	2–8 mm	0.225492	-1.50038	8.50935	0.623652	2.14368	2.76733	0.167599	94.4643	0.241946	0.562483	9.21534	0.686778	16.9891	0.25032	2.99595	0.00606909	0.247915	0.00606909	0.183495	0.210455	0.0374591	0.0619531	0.631523	1.16996	0.347434	0.822521	14.0862	15.1403	0.210481	0.190224	1.06764	0.232892	0.834747	0.133965	525	0.191878	48.8612	1.97655	0.265008	5019.25	0.201763
Equus sp.	tx	M1-2	3	1	1	4	0	2–8 mm	0.195635	-1.62755	12.8653	0.581939	2.23284	2.81478	0.144777	97.5338	0.218486	0.436291	9.9546	0.80338	65.5018	0.242429	2.81178	0.00638501	0.224798	0.00638501	0.157741	0.195348	0.0294503	0.0620703	0.630307	1.20463	0.39707	0.807558	13.9555	14.8328	0.222706	0.191907	0.885723	0.218925	0.666797	0.103862	483	0.197592	53.11	2.14542	0.232322	5147.96	44.9791
Equus sp.	tx	M1-2	3	1	1	1	336	2–8 mm	0.597226	-1.08998	6.15592	1.54047	3.6281	5.16857	0.447824	16.1274	0.685663	1.35089	16.8552	0.769257	86.9904	0.236565	2.65439	0.0203332	0.705849	0.0203332	0.493334	0.612402	0.0934463	0.0146391	0.570249	1.55187	0.28716	1.26471	46.3179	53.0514	0.543396	0.676117	3.57364	1.01231	2.56133	0.463828	59	0.373219	433.898	2.80009	0.439059	4433.14	90.0345
Equus sp.	tx	M1-2	3	1	1	2	336	2–8 mm	0.808873	-0.281449	3.40397	3.29091	4.00578	7.29669	0.655595	0.265918	0.947483	1.65706	24.879	0.794987	93.2405	0.225329	2.41917	0.0349484	0.982332	0.0349484	0.754052	0.889304	0.093028	0.00477533	0.720439	1.41745	0.446976	0.970477	99.0857	111.302	1.04178	1.36021	3.61391	1.33284	2.28107	0.685433	16	0.671533	1600	3.31886	0.444654	4586.67	90.011
Equus sp.	tx	M1-2	3	1	1	5	336	2–8 mm	0.169961	-0.344965	4.85362	2.12677	1.04882	3.1756	0.133254	0.00981145	0.203391	0.384504	4.78756	0.690787	61.4946	0.253027	3.02639	0.00652004	0.210054	0.00652004	0.149528	0.186421	0.0236331	0.0605859	0.651544	1.57415	0.841227	0.732924	15.3735	15.1801	0.246677	0.237994	0.431986	0.18274	0.249246	0.0666399	492	0.223153	52.1384	1.02546	0.242325	5116.63	45.0125
Equus sp.	tx	M1-2	3	1	1	6	336	2–8 mm	0.230913	-0.563157	4.19734	1.8046	1.37526	3.17986	0.178138	0.0166194	0.277843	0.537314	12.2582	0.690849	21.2524	0.277112	3.62965	0.0085338	0.286504	0.0085338	0.193539	0.251756	0.0347479	0.0642188	0.760849	1.35163	0.44353	0.908104	15.5509	14.3845	0.262604	0.227965	0.812976	0.249613	0.563363	0.12774	579	0.236783	44.3042	1.41476	0.292259	5061.85	0.207496
Equus sp.	tx	M3	3	1	1	1	0	2–8 mm	0.867032	-0.974131	4.22758	3.49829	3.89479	7.39308	0.662801	0.00216885	0.960114	2.3094	14.9856	0.5608	16.7438	0.33582	4.79664	0.0246594	0.984739	0.0246594	0.707032	0.827629	0.15711	0.0123297	0.948513	3.74122	0.552687	3.18853	60.6799	62.7844	1.13906	0.876902	3.80224	1.09396	2.70828	0.624679	57	0.686007	449.123	3.72509	0.65213	4443.71	45.0224
Equus sp.	tx	M3	3	1	1	2	0	2–8 mm	0.515233	-1.09305	6.11982	2.02904	2.7968	4.82584	0.369335	1.32698	0.480424	1.42159	12.1612	0.380032	61.7532	0.30702	4.32616	0.0260493	0.506554	0.0260493	0.370783	0.410848	0.0957053	0.0238766	0.834895	1.56777	0.625565	0.942204	31.4818	34.4955	0.579534	0.462189	2.17232	0.694456	1.47786	0.317623	99	0.367204	258.586	2.38172	0.452281	4631.67	63.5207
Equus sp.	tx	M3	3	1	1	3	0	2–8 mm	0.481063	-2.1165	9.18823	1.16806	2.73163	3.89969	0.326903	41.8865	0.423049	1.5392	12.8433	0.752547	68.0043	0.292362	3.87748	0.0122715	0.435251	0.0122715	0.308654	0.329293	0.105958	0.0277125	0.822291	2.22454	0.923876	1.30066	28.367	30.7058	0.491182	0.325898	2.36468	0.524968	1.83972	0.327771	146	0.289536	175.342	2.33578	0.394038	4804.73	44.9946
Equus sp.	tx	M3	3	1	1	4	0	2–8 mm	0.386581	-1.97208	8.34607	0.764303	2.04029	2.80459	0.270068	82.089	0.363349	1.21203	11.919	0.560665	65.01	0.268589	3.3626	0.00736235	0.370864	0.00736235	0.270669	0.289503	0.0813609	0.0434476	0.633544	1.17053	-0.0103083	1.18084	21.8767	20.9424	0.30966	0.211536	1.84589	0.380965	1.46493	0.270399	282	0.205457	90.7801	2.23459	0.3447	4896.22	63.5623
Equus sp.	tx	M3	3	1	1	1	336	2–8 mm	0.174028	-0.657512	4.2933	1.55107	1.17416	2.72523	0.134279	0.0190945	0.205956	0.408544	5.93776	0.742655	0.366988	0.243904	2.84287	0.006497	0.212361	0.006497	0.148318	0.18648	0.0258812	0.0651563	0.739385	1.42575	0.674496	0.751255	13.9603	13.8765	0.202333	0.177437	0.453486	0.203312	0.250175	0.0763485	727	0.181167	35.2849	1.24292	0.234562	5122	0.191409
Equus sp.	tx	M3	3	1	1	2	336	2–8 mm	0.195897	-0.674656	5.138	1.70046	1.33187	3.03234	0.151305	0.0226984	0.230438	0.448024	10.4785	0.536565	22.5033	0.244665	2.83496	0.00704174	0.237584	0.00704174	0.169725	0.209488	0.0280959	0.0567578	0.687335	1.72533	0.972046	0.753288	15.5045	16.1043	0.240435	0.223544	0.688472	0.224102	0.46437	0.119732	466	0.225014	55.0474	1.34489	0.248204	5091	0.234252
Equus sp.	tx	M3	3	1	1	3	336	2–8 mm	0.189489	-0.533352	5.16819	1.85364	1.44629	3.29993	0.145976	0.0290404	0.222285	0.423241	5.52845	0.780106	22.7495	0.255748	3.07817	0.00765018	0.229728	0.00765018	0.162216	0.202779	0.0269492	0.0550781	0.710738	1.68574	1.15326	0.532473	16.8183	16.3314	0.257049	0.256944	0.565771	0.263369	0.302402	0.0853483	489	0.237334	52.4583	1.58856	0.2694	4988.21	44.9901
Equus sp.	tx	M3	3	1	1	4	336	2–8 mm	0.221441	-0.713661	4.44792	1.53977	1.32599	2.86576	0.170644	0.188004	0.25916	0.53365	10.7166	0.529983	42.994	0.246699	2.90261	0.00795413	0.267179	0.00795413	0.187204	0.234308	0.0328714	0.0609375	0.706203	1.33568	0.496899	0.838782	16.1536	14.8212	0.226006	0.208693	0.730405	0.228157	0.502248	0.118767	626	0.212628	40.9778	1.37503	0.276128	4931.15	44.9914
Equus sp.	tx	M1	1	1	1	1	0	51–168 μm	1.8132	0.291358	2.81659	6.41062	5.68348	12.0941	1.46476	0.209883	2.54397	3.06473	22.1211	0.196367	77.5018	0.291238	3.90115	0.0839824	2.6279	0.0839824	1.61883	2.45532	0.172585	0.00176139	0.839019	3.06884	-0.0804667	3.14931	196.344	362.083	2.57842	3.78778	7.44296	3.79692	3.64604	1.42292	4	3.98051	6400	2.94852	0.599564	4508.15	89.9934
Equus sp.	tx	M1	1	1	1	1	336	51–168 μm	0.826839	0.102385	3.26342	3.28567	3.00882	6.29448	0.642238	0.320031	1.0453	1.61456	20.2615	0.757885	16.9983	0.275836	3.60523	0.0484869	1.09375	0.0484869	0.713502	0.99718	0.0965724	0.0133203	0.730887	2.55245	1.37083	1.18162	42.8374	61.1501	0.699259	0.886762	3.91844	1.99761	1.92083	0.704815	66	0.494682	388.668	2.54177	0.619545	4161.75	26.4906
Equus sp.	tx	M1	1	1	1	2	336	51–168 μm	0.946788	-0.291474	2.70649	2.41527	3.07248	5.48775	0.760457	6.0751	1.2094	2.06606	20.083	0.369786	86.9994	0.305239	4.35754	0.0322928	1.24162	0.0322928	0.902403	1.122	0.119616	0.0192578	0.700659	1.52472	0.0883882	1.43633	46.0338	45.6973	0.63372	0.677308	4.10688	1.92208	2.1848	0.88238	107	0.390022	239.739	2.61211	0.648606	4261.54	89.9956
Equus sp.	tx	M1	1	1	1	2	0	51–168 μm	0.996048	-0.533777	2.98031	2.32198	4.0781	6.40008	0.800914	8.52546	1.24884	2.26395	21.3976	0.550312	93.4984	0.258459	3.10864	0.0252785	1.27405	0.0252785	0.957952	1.1404	0.133649	0.00908095	0.736439	2.91094	0.204297	2.70664	76.324	87.1344	0.936216	0.928106	4.20877	1.68965	2.51912	0.908211	44	0.482551	581.818	2.69497	0.542038	4359.63	90.0171
Equus sp.	tx	M1	1	1	1	3	0	51–168 μm	0.701071	0.0995533	3.11531	2.17272	2.39321	4.56593	0.549166	5.76071	0.950569	1.33849	16.1199	0.303481	86.0141	0.238471	2.70926	0.0336455	0.984397	0.0336455	0.615213	0.908053	0.0763442	0.0138563	0.558698	1.49619	0.419328	1.07686	42.9607	55.0457	0.574322	0.673247	3.26398	1.61022	1.65376	0.575905	54	0.379838	474.074	2.26502	0.582574	4370.53	90.0255
Equus sp.	tx	M1	1	1	1	3	336	51–168 μm	1.12985	0.339361	2.71794	4.44696	3.10068	7.54764	0.932366	0.317479	1.54394	1.79621	21.3369	0.189214	95.5015	0.236126	2.68137	0.0508649	1.59466	0.0508649	1.03565	1.49808	0.0965827	0.00875	0.711052	2.76527	0.74471	2.02056	95.7688	94.6193	0.946457	1.12542	4.68808	2.58257	2.10551	0.953081	22	0.668843	1166.01	2.43834	0.519061	4443.27	90.0198
Equus sp.	tx	M1	1	1	1	4	0	51–168 μm	0.74353	-0.0250262	2.4309	2.10166	2.36785	4.46951	0.61207	7.45109	0.980586	1.39284	21.8945	0.273693	93.7513	0.215309	2.23243	0.0285896	1.0094	0.0285896	0.741214	0.940837	0.0685623	0.0160482	0.56608	2.10424	0.48953	1.61471	51.1791	48.1637	0.527148	0.541517	2.92832	1.39738	1.53094	0.654609	100	0.322576	256	1.86714	0.469721	4411.06	90.0252
Equus sp.	tx	M1	1	1	1	4	336	51–168 μm	0.962152	-0.0366661	3.10509	3.07853	3.14841	6.22694	0.759664	1.51754	1.27796	2.04455	17.4396	0.358878	99.4973	0.257618	3.16714	0.0442629	1.32207	0.0442629	0.816294	1.20838	0.11369	0.0100781	0.709274	1.43302	0.52819	0.904831	49.5074	69.7889	0.574185	0.784791	4.19362	1.95251	2.24112	0.728204	42	0.556891	610.765	2.39238	0.620029	4289.72	89.999
Equus sp.	tx	M2	3	1	1	1	0	51–168 μm	0.373768	-0.642114	4.68614	1.65765	2.13425	3.7919	0.286471	2.07212	0.433603	0.849845	16.6105	0.462965	173.748	0.226088	2.43464	0.014693	0.448232	0.014693	0.32108	0.394909	0.0533232	0.0301002	0.58747	1.8748	0.700302	1.1745	28.7901	28.4156	0.337766	0.363566	1.58908	0.701217	0.887864	0.273694	160	0.267732	160	1.85	0.313234	4738.52	26.4994
Equus sp.	tx	M2	3	1	1	1	336	51–168 μm	0.457516	-0.548982	3.82352	1.64942	2.67463	4.32405	0.360563	5.36639	0.539231	1.0731	12.4197	0.508237	16.9886	0.270177	3.36671	0.0171233	0.556153	0.0171233	0.404009	0.49313	0.0630229	0.0287109	0.712795	2.3353	0.586777	1.74852	37.9789	28.5603	0.504944	0.396815	1.75106	0.818075	0.932987	0.309778	244	0.317198	105.132	2.49309	0.481844	4398.13	26.4238
Equus sp.	tx	M2	3	1	1	2	0	51–168 μm	0.66174	-0.474066	3.24896	5.11663	3.26282	8.37945	0.539495	0.00103278	0.842271	1.43718	15.7122	0.194511	12.998	0.314646	4.49961	0.016088	0.858176	0.016088	0.612753	0.775755	0.0824212	0.0130734	1.01063	2.29505	0.537698	1.75735	67.4898	46.2649	1.83491	1.03711	2.70558	1.20574	1.49984	0.534429	45	0.65706	568.889	2.30517	0.510952	4576.56	0.182299
Equus sp.	tx	M2	3	1	1	2	336	51–168 μm	0.655998	-0.241501	3.13353	1.82548	2.64425	4.46973	0.520473	9.71518	0.814958	1.41965	14.7597	0.184316	16.7497	0.30829	4.42263	0.0291635	0.844083	0.0291635	0.588517	0.761723	0.0823598	0.0312891	0.746282	2.51431	1.03968	1.47464	38.5753	26.9085	0.982294	0.457467	2.93048	1.36307	1.56741	0.505538	247	0.341033	103.855	2.449	0.570343	4314.2	44.9792
Equus sp.	tx	M2	3	1	1	3	0	51–168 μm	0.459847	-1.7894	9.23663	1.12543	3.70171	4.82713	0.329569	44.3371	0.481027	1.24067	11.0351	0.706704	81.7534	0.278235	3.61076	0.0102775	0.49132	0.0102775	0.343851	0.406017	0.0853035	0.0198841	0.687548	2.00761	0.236057	1.77155	34.7915	44.2801	0.644834	0.555858	2.57855	0.673834	1.90472	0.307208	80	0.330601	320	3.59423	0.442264	4553.29	89.9727
Equus sp.	tx	M2	3	1	1	3	336	51–168 μm	0.485239	-1.5564	7.9278	1.20838	3.55021	4.75859	0.353507	35.6438	0.517728	1.27855	12.1201	0.879026	58.498	0.289844	3.89875	0.0133006	0.531258	0.0133006	0.376019	0.447753	0.0835045	0.0270313	0.753707	1.68446	0.0738364	1.61063	43.4761	32.3764	0.901605	0.497394	2.44329	0.744062	1.69923	0.332633	213	0.331682	120.432	3.50337	0.508837	4292.59	0.221502
Equus sp.	tx	M2	3	1	1	4	0	51–168 μm	0.552707	-0.992818	4.26486	1.224	2.46619	3.69019	0.422827	38.39	0.610864	1.47904	10.2442	0.128058	39.2435	0.322982	4.75511	0.0151115	0.625908	0.0151115	0.468663	0.530105	0.0958037	0.0369892	0.755358	2.36154	0.734261	1.62728	24.7473	23.4756	0.386471	0.303481	2.09092	0.818619	1.2723	0.317632	282	0.282941	90.7801	2.42808	0.449375	4571.36	44.9973
Equus sp.	tx	M2	3	1	1	4	336	51–168 μm	0.607008	-0.847226	4.3083	1.85933	2.90654	4.76587	0.460503	5.87501	0.739123	1.56099	13.5315	0.749279	24.0052	0.325289	4.66209	0.0166982	0.755784	0.0166982	0.490473	0.655009	0.100774	0.0298438	0.967822	2.90534	1.12609	1.77925	39.9002	28.9951	0.546789	0.403125	2.49487	0.985441	1.50943	0.463948	231	0.375515	111.048	2.83748	0.529131	4392.5	45.0258
Equus sp.	tx	P3	3	1	1	1	0	221–513 μm	0.608955	-0.669392	4.2465	1.61152	2.40247	4.014	0.466811	13.587	0.710737	1.46071	14.5193	0.471305	75.749	0.267771	3.30448	0.0240198	0.734703	0.0240198	0.513375	0.643767	0.0909363	0.0192579	0.571867	2.90281	0.904355	1.99846	40.0901	42.977	0.551408	0.463757	2.95707	1.04949	1.90758	0.476996	114	0.319031	224.561	2.35838	0.541479	4220.71	89.9912
Equus sp.	tx	P3	3	1	1	1	336	221–513 μm	0.662472	-1.21123	6.1415	1.93188	3.64878	5.58066	0.48854	4.69083	0.748733	1.76534	15.4704	0.728563	51.2533	0.235641	2.1724	0.0206411	0.769259	0.0206411	0.520787	0.660132	0.109127	0.00492188	1.2831	1.87705	1.35243	0.524618	144.01	128.79	1.91077	1.14237	3.6455	1.20898	2.43652	0.547819	36	0.773953	712.559	3.16552	0.516374	3772.06	45.0074
Equus sp.	tx	P3	3	1	1	2	0	221–513 μm	0.819376	-1.0441	4.59464	1.66101	3.51654	5.17755	0.632386	22.1532	0.940677	2.08184	14.7711	0.689813	8.48672	0.303424	4.13544	0.0155603	0.956086	0.0155603	0.725605	0.824693	0.131393	0.0166745	0.676168	2.19325	0.0476643	2.14558	46.3259	48.9775	0.620553	0.633461	3.84677	1.08707	2.7597	0.618017	75	0.418738	341.333	3.67657	0.578717	4348.3	0.145971
Equus sp.	tx	P3	3	1	1	2	336	221–513 μm	0.933324	-1.00627	4.45452	1.78531	3.88068	5.66598	0.718594	20.635	1.06058	2.49004	16.3004	0.201587	31.2517	0.275448	3.20567	0.0217263	1.08233	0.0217263	0.780325	0.926853	0.155477	0.00496094	0.715557	1.99128	-0.113074	2.10435	125.796	148.925	1.45639	2.01469	4.14872	1.44652	2.7022	0.752218	45	0.486759	570.047	3.51617	0.628846	3683.34	33.7743
Equus sp.	tx	P3	3	1	1	3	0	221–513 μm	0.458493	-0.97925	5.07004	1.36716	2.49098	3.85814	0.342038	20.926	0.543542	1.16194	16.352	0.465245	47.7443	0.260234	3.16641	0.0131423	0.556716	0.0131423	0.366429	0.479777	0.0769391	0.0221544	0.599733	1.6554	0.383243	1.27215	33.3064	38.6282	0.456303	0.411323	2.28243	0.721349	1.56108	0.357819	125	0.279502	204.8	2.22433	0.409381	4371.91	0.157203
Equus sp.	tx	P3	3	1	1	3	336	221–513 μm	0.474091	-1.06609	5.55505	1.31895	3.24092	4.55987	0.348217	22.8946	0.547785	1.20296	11.8253	0.477121	16.2493	0.212722	2.11015	0.0159548	0.563653	0.0159548	0.370809	0.482036	0.0816171	0.00851563	0.44295	2.62918	0.534733	2.09444	84.8761	85.3939	2.05368	1.1979	2.17922	0.703167	1.47605	0.349875	75	0.365341	342.028	3.25173	0.482652	3591.48	44.999
Equus sp.	tx	P3	3	1	1	4	0	221–513 μm	0.427735	-0.538494	4.06597	1.49288	2.02412	3.517	0.325512	13.2843	0.557102	1.02237	21.2394	0.795983	13.2477	0.210514	2.1217	0.0133499	0.570573	0.0133499	0.3388	0.506607	0.063966	0.0236418	0.494062	1.55763	0.340282	1.21734	33.551	34.742	0.394914	0.320906	1.90775	0.747841	1.15991	0.334147	121	0.24544	211.57	1.77689	0.325772	4555.54	0.184256
Equus sp.	tx	P3	3	1	1	4	336	221–513 μm	0.430616	-0.832609	4.69906	1.12454	1.98279	3.10734	0.323041	39.4517	0.529443	1.0735	19.2927	0.691609	35.4968	0.168508	1.36492	0.0135941	0.542857	0.0135941	0.341152	0.473824	0.0690329	0.0112891	0.371135	1.65736	0.0900967	1.56726	70.1196	66.4304	1.1592	0.634125	1.77257	0.765972	1.0066	0.33344	102	0.251985	251.491	1.70707	0.370785	3770.41	44.9959
Equus sp.	tx	P4	1	1	1	1	0	112–292 μm	0.392581	-0.578806	3.57479	1.33742	1.82645	3.16387	0.308278	19.8671	0.479412	0.928346	14.7299	0.784235	60.5057	0.277288	3.56575	0.012266	0.491924	0.012266	0.352196	0.436817	0.0551061	0.0411774	0.745818	1.76854	0.308939	1.4596	18.6142	21.3359	0.248494	0.238422	1.333	0.595822	0.737173	0.270926	305	0.234772	83.9344	2.22408	0.376258	4853.45	89.9932
Equus sp.	tx	P4	1	1	1	1	336	112–292 μm	0.533095	-0.677251	3.63148	1.29351	2.12202	3.41553	0.417565	31.4138	0.622816	1.31747	15.5551	0.636315	77.0069	0.238189	2.63211	0.0172233	0.639989	0.0172233	0.468545	0.559249	0.0807399	0.0158203	0.523812	1.30246	0.260824	1.04163	52.0213	53.3947	0.74175	0.554984	2.33173	1.01668	1.31505	0.417653	174	0.288678	147.426	1.99193	0.549297	3639.59	89.9938
Equus sp.	tx	P4	1	1	1	2	0	112–292 μm	0.926436	-1.30833	5.82231	1.98774	3.96028	5.94803	0.686672	10.7057	1.00505	2.78157	22.2629	0.603078	39.2462	0.309022	4.36039	0.0217166	1.02688	0.0217166	0.724563	0.869194	0.157688	0.0181619	0.831425	2.02336	0.561833	1.46153	39.4859	48.6636	0.62226	0.60909	4.75208	1.41392	3.33816	0.85903	76	0.422536	336.842	2.57851	0.531945	4637.78	89.9474
Equus sp.	tx	P4	1	1	1	2	336	112–292 μm	0.875097	-0.595813	3.68818	2.45722	3.09475	5.55197	0.681189	2.66248	1.08785	2.19318	17.3277	0.560599	42.2496	0.264141	3.22702	0.027337	1.11513	0.027337	0.73967	0.985646	0.129479	0.00894531	0.57863	2.00681	1.16866	0.838149	80.7839	88.9919	1.22576	1.34101	3.95965	1.49153	2.46812	0.786186	61	0.439357	420.526	2.70822	0.69233	3628.26	0.17517
Equus sp.	tx	P4	1	1	1	3	0	112–292 μm	0.614206	-0.933344	5.7163	1.85882	3.03625	4.89507	0.450263	5.83711	0.71654	1.52596	14.1876	0.649471	42.5073	0.307701	4.10886	0.0243603	0.740754	0.0243603	0.45807	0.644174	0.0965802	0.0179662	0.926482	3.04109	1.12584	1.91525	30.0881	45.2556	0.421132	0.614582	3.27312	1.33924	1.93387	0.458995	61	0.390093	419.672	2.90822	0.505004	4649.89	44.9952
Equus sp.	tx	P4	1	1	1	3	336	112–292 μm	0.705656	-0.53195	3.72128	2.0723	2.59256	4.66485	0.542626	4.21893	0.778155	1.72084	12.7876	0.795238	7.49971	0.280112	3.56492	0.0333137	0.811589	0.0333137	0.613807	0.705619	0.10597	0.0127344	0.708852	2.22654	0.650285	1.57625	58.4751	64.0179	0.872662	0.733961	2.98435	1.6035	1.38085	0.514704	80	0.385814	320.651	2.75826	0.719064	3690.87	90.0023
Equus sp.	tx	P4	1	1	1	4	0	112–292 μm	0.757497	-1.60243	7.39058	1.88091	3.71843	5.59934	0.555144	6.79114	0.791271	2.11579	18.65	0.706884	36.2449	0.34389	5.14341	0.0166501	0.808063	0.0166501	0.586432	0.674883	0.13318	0.0209801	1.02857	3.40594	1.51228	1.89366	31.0408	38.2003	0.57558	0.538609	4.36553	1.01474	3.35079	0.683618	87	0.453045	294.253	2.7156	0.58611	4669.55	90.0201
Equus sp.	tx	P4	1	1	1	4	336	112–292 μm	0.826906	-1.01719	4.75026	1.69776	3.45314	5.1509	0.638791	18.7814	0.941636	2.08752	17.0392	0.5949	39.0096	0.264099	3.23767	0.021023	0.962578	0.021023	0.721928	0.832625	0.129953	0.009375	0.550129	2.76205	0.695565	2.06648	76.355	82.7369	1.68976	0.963992	4.61994	1.56479	3.05515	0.718206	73	0.379129	351.399	3.10516	0.65519	3605.16	45.0074
Capreolus capreolus	tx	M1	2	2	1	1	0	51–168 μm	0.146149	-0.696757	4.65578	0.640067	1.01381	1.65387	0.113811	98.4053	0.168476	0.336159	2.15968	0.161968	129.5	0.216409	2.25435	0.00538986	0.173793	0.00538986	0.128963	0.152951	0.0208421	0.0643495	0.480902	0.925506	0.397458	0.528047	12.2815	13.5137	0.161245	0.180642	0.389547	0.142685	0.246861	0.0596873	1031	0.145783	24.8303	1.07429	0.21053	4781.43	135.01
Capreolus capreolus	tx	M1	2	2	1	1	336	51–168 μm	0.219923	-0.919369	4.72265	0.710503	1.28447	1.99497	0.166234	90.7584	0.24447	0.588575	7.02557	0.211081	81.7506	0.222589	2.38869	0.0077172	0.252118	0.0077172	0.179326	0.215515	0.0366027	0.0632813	0.470367	1.20395	0.35673	0.84722	14.3823	14.7827	0.199574	0.170009	0.850475	0.314219	0.536256	0.112779	737	0.152047	34.8061	1.38722	0.261979	4893.9	135.001
Capreolus capreolus	tx	M1	2	2	1	2	0	51–168 μm	0.178306	-0.632258	4.55995	0.730561	1.25584	1.9864	0.137658	93.4588	0.214074	0.398678	12.1251	0.257974	118.004	0.248235	2.94861	0.00685753	0.22086	0.00685753	0.151119	0.195713	0.0251476	0.0815328	0.570021	1.10034	0.355553	0.744783	11.6592	11.0093	0.200097	0.173084	0.520362	0.206177	0.314185	0.0890835	1220	0.162638	20.9836	1.16564	0.233334	4954.59	134.993
Capreolus capreolus	tx	M1	2	2	1	2	336	51–168 μm	0.217918	-1.24696	6.72012	0.60757	1.49107	2.09864	0.161084	95.5026	0.242163	0.542469	7.72239	0.447019	83.492	0.237972	2.71692	0.00715668	0.249274	0.00715668	0.173194	0.213934	0.03534	0.0732813	0.529092	0.787479	0.235615	0.551864	13.042	12.5763	0.179351	0.144543	0.662713	0.260729	0.401985	0.107969	801	0.155386	32.0251	1.55344	0.241531	5001.05	146.268
Capreolus capreolus	tx	M1	2	2	1	3	0	51–168 μm	0.2116	-1.74026	10.129	0.643576	1.54868	2.19225	0.148343	95.6165	0.216051	0.510241	8.00054	0.271864	129.005	0.231364	2.56114	0.00792505	0.224129	0.00792505	0.152075	0.188681	0.0354481	0.0573039	0.484563	1.05765	0.315241	0.742412	14.5957	15.164	0.231477	0.212727	0.801754	0.24334	0.558414	0.125959	773	0.169173	33.1177	1.6601	0.246376	4875.37	135.012
Capreolus capreolus	tx	M1	2	2	1	3	336	51–168 μm	0.265868	-1.5643	7.49104	1.01876	1.5535	2.57226	0.194065	55.3075	0.271133	0.710799	6.64964	0.223489	148.755	0.258588	3.16375	0.00742038	0.278646	0.00742038	0.205488	0.231185	0.0474605	0.0562109	0.555408	1.72629	0.437507	1.28878	16.677	16.6991	0.329173	0.2223	0.885931	0.285575	0.600355	0.156089	555	0.187726	46.22	1.72606	0.285993	4916.62	116.47
Capreolus capreolus	tx	M1	2	2	1	4	0	51–168 μm	0.154304	-1.00364	6.82727	0.71976	1.38601	2.10577	0.116407	95.7308	0.173736	0.358891	5.38723	0.327913	118.004	0.225788	2.45369	0.0059147	0.1795	0.0059147	0.126792	0.156162	0.0233374	0.0682245	0.466441	1.27751	0.482226	0.795281	12.4578	12.8608	0.18607	0.191499	0.40341	0.172408	0.231002	0.0680324	916	0.161058	27.9476	1.35825	0.204579	4967.5	116.467
Capreolus capreolus	tx	M1	2	2	1	4	336	51–168 μm	0.254504	-1.08808	5.33769	0.808442	1.4906	2.29904	0.193017	81.1851	0.279338	0.643017	6.82747	0.850943	122.247	0.256789	3.12126	0.00779618	0.287046	0.00779618	0.212272	0.244725	0.042321	0.0612109	0.558256	1.26639	0.411584	0.854809	16.005	15.2507	0.229074	0.180448	0.728615	0.286333	0.442282	0.123651	628	0.178368	40.8473	1.67812	0.307579	4773.68	0.187443
Capreolus capreolus	tx	M2	3	2	1	1	0	112–292 μm	1.30669	-0.942116	7.1517	3.52603	6.56019	10.0862	0.951598	1.32661	1.76467	2.68045	19.3478	0.171749	120.255	0.229887	2.5006	0.0436679	1.80826	0.0436679	0.914586	1.64813	0.160124	0.00477533	0.689961	3.14197	1.35787	1.7841	150.297	90.9431	2.18472	1.13703	7.04536	2.44803	4.59732	0.972737	4	1.67033	6400	2.72135	0.477127	4505.95	116.502
Capreolus capreolus	tx	M2	3	2	1	1	336	112–292 μm	1.33199	-0.909436	7.07437	3.89345	7.26837	11.1618	1.00067	0.55353	1.72359	2.38269	20.453	0.181375	129.239	0.25618	3.00732	0.0467555	1.7703	0.0467555	0.97146	1.61447	0.155835	0.00511719	0.800663	2.85447	-0.265021	3.11949	258.874	96.7855	3.66555	1.37325	6.71074	2.31981	4.39092	1.01108	12	1.13094	2137.68	2.48586	0.508252	4430.94	123.767
Capreolus capreolus	tx	M2	3	2	1	2	0	112–292 μm	0.764874	-1.94011	13.8262	1.9461	4.90557	6.85166	0.500727	9.6785	0.929068	1.33416	16.5153	0.282506	128.988	0.203842	1.99928	0.0308078	0.959865	0.0308078	0.465389	0.861686	0.0981792	0.01323	0.545245	2.72684	0.914917	1.81192	62.9203	49.9843	0.806978	0.768955	4.13635	1.45585	2.68049	0.497205	15	0.523184	1706.67	1.9838	0.366432	4643.45	128.806
Capreolus capreolus	tx	M2	3	2	1	2	336	112–292 μm	0.922302	-1.56157	9.91763	2.27013	6.84894	9.11906	0.606323	7.6185	1.12548	2.63454	15.8549	0.316923	133.5	0.266403	2.47999	0.0371849	1.16243	0.0371849	0.546045	1.03631	0.12612	0.008125	0.600508	2.74196	-1.21176	3.95372	182.644	70.7321	2.33933	1.0849	5.616	1.85922	3.75679	0.624927	10	0.813894	2565.21	6.83141	0.502199	4461.27	134.878
Capreolus capreolus	tx	M2	3	2	1	3	0	112–292 μm	1.59441	-0.234568	3.55	5.79918	5.19937	10.9986	1.23949	0.134686	1.7479	3.86594	18.4356	0.169044	129.26	0.240458	2.71303	0.0993332	1.8471	0.0993332	1.38147	1.64643	0.200662	0.00117426	0.721197	3.59947	2.03032	1.56915	224.443	455.223	1.67251	5.69815	7.47805	3.12819	4.34986	1.24304	6	2.01207	4266.67	2.53101	0.580413	4683.36	135.006
Capreolus capreolus	tx	M2	3	2	1	3	336	112–292 μm	1.40085	0.174355	2.99227	5.40627	4.12821	9.53448	1.14199	0.114391	1.63945	2.70864	18.3541	0.44714	137.495	0.252513	2.93178	0.0839477	1.72316	0.0839477	1.29865	1.59729	0.12587	0.00296875	1.06869	2.60921	0.511642	2.09756	150.68	152.419	1.3037	1.35519	6.15942	3.0227	3.13672	1.11962	19	0.902949	1350.11	2.5562	0.574206	4492.88	134.978
Capreolus capreolus	tx	M2	3	2	1	4	0	112–292 μm	0.76538	-0.452702	4.70473	2.71115	4.48519	7.19633	0.557455	1.9257	0.851193	1.9738	19.5891	0.506444	118.011	0.225028	2.25346	0.0455311	0.896548	0.0455311	0.577897	0.783416	0.113132	0.00673243	0.700301	4.01559	1.17034	2.84524	78.2195	99.0416	0.665488	0.924011	4.38579	1.93829	2.44749	0.574619	24	0.564083	1066.67	3.58808	0.506953	4520.09	116.587
Capreolus capreolus	tx	M2	3	2	1	4	336	112–292 μm	0.757087	-0.843079	5.28003	2.2493	5.14943	7.39873	0.546537	4.05654	0.849666	2.15677	20.3044	0.522333	122.511	0.219385	1.882	0.036557	0.886029	0.036557	0.561536	0.764488	0.121541	0.0040625	0.493091	3.8399	0.713023	3.12687	170.373	129.719	2.72603	1.47212	4.28214	1.63041	2.65173	0.566431	17	0.66636	1508.95	3.90741	0.509531	4217.97	123.76
Capreolus capreolus	tx	M2	3	2	1	3	336	112–292 μm	1.40085	0.174355	2.99227	5.40627	4.12821	9.53448	1.14199	0.114391	1.63945	2.70864	18.3541	0.44714	137.495	0.252513	2.93178	0.0839477	1.72316	0.0839477	1.29865	1.59729	0.12587	0.00296875	1.06869	2.60921	0.511642	2.09756	150.68	152.419	1.3037	1.35519	6.15942	3.0227	3.13672	1.11962	19	0.902949	1350.11	2.5562	0.574206	4492.88	134.978
Capreolus capreolus	tx	M3	4	2	1	1	336	221–513 μm	1.15143	-1.11229	5.94932	3.09891	5.75547	8.85438	0.828008	2.04204	1.13399	3.2533	15.9506	0.422137	114.244	0.33257	4.63854	0.0631754	1.19689	0.0631754	0.832105	0.995428	0.201466	0.003125	1.90683	4.06536	1.51685	2.54851	102.393	148.827	3.0966	6.30564	6.6972	2.62444	4.07276	1.07102	16	0.850633	1603.26	3.87838	1.01793	3410.28	134.969
Capreolus capreolus	tx	M3	4	2	1	1	0	221–513 μm	1.16505	-1.3767	7.29396	14.6525	7.20075	21.8533	0.819945	0.000413114	1.2068	3.31748	14.5268	0.412961	81.5047	0.382594	5.04756	0.0509655	1.25773	0.0509655	0.834341	1.04838	0.209352	0.00078284	2.08544	5.85702	0.444244	5.41277	382.145	593.844	20.2822	43.2235	6.94337	2.4414	4.50196	1.06648	3	6.13984	8533.33	6.73636	0.876088	4127.96	90.0054
Capreolus capreolus	tx	M3	4	2	1	2	336	221–513 μm	1.15133	-0.344782	4.90263	4.66156	12.4374	17.0989	0.867247	0.1695	1.48102	2.54819	15.0106	0.642091	122.5	0.403464	4.71501	0.0456113	1.52677	0.0456113	0.913757	1.36189	0.164881	0.000976563	3.50243	7.21605	1.58444	5.63161	183.116	507.959	7.80367	11.259	4.91252	2.08527	2.82726	0.835121	10	2.27522	2565.21	11.7283	0.843404	3493.69	135.004
Capreolus capreolus	tx	M3	4	2	1	2	0	221–513 μm	0.95871	-0.403921	3.86135	3.15522	4.36852	7.52374	0.729816	0.69569	1.27204	1.98595	16.7159	0.611298	143.999	0.282082	3.63826	0.0317748	1.30368	0.0317748	0.772411	1.16423	0.139457	0.00446219	1.17006	3.31762	1.28215	2.03547	82.8575	163.572	1.46756	1.69644	3.92866	1.78194	2.14672	0.754558	17	0.911948	1505.88	3.01213	0.668879	4284.73	135.002
Capreolus capreolus	tx	M3	4	2	1	3	336	221–513 μm	1.81056	-0.82863	4.37425	5.05431	14.881	19.9353	1.38308	0.246931	2.0875	4.45019	19.7541	0.651657	172.248	0.612214	7.67325	0.0590601	2.14637	0.0590601	1.59115	1.85753	0.288836	0.00078125	4.34848	12.2989	0.866722	11.4321	266.347	789.907	7.58309	60.1097	8.28428	2.70832	5.57595	1.46912	14	1.76704	1832.29	14.1865	1.22797	3223.86	0.214331
Capreolus capreolus	tx	M3	4	2	1	3	0	221–513 μm	2.02264	-1.08857	4.26065	3.65312	10.9129	14.566	1.55336	4.92101	2.13118	5.4031	19.4971	0.482195	140.251	0.507568	7.91114	0.0539086	2.18498	0.0539086	1.71681	1.80965	0.375332	0.00160482	1.53651	7.27225	2.12442	5.14783	223.758	344.798	3.69771	7.81938	9.83698	3.23303	6.60395	1.80651	17	1.42491	1505.88	12.655	1.24381	4038.79	135.026
Capreolus capreolus	tx	M3	4	2	1	4	336	221–513 μm	1.47024	0.548807	16.7707	15.1859	11.7005	26.8865	1.05618	0.0961187	1.49538	3.52804	15.3859	0.712671	147.493	0.683228	10.1823	0.0594885	1.55514	0.0594885	1.13543	1.33991	0.215231	0.00148438	7.17932	14.5878	7.92746	6.66035	246.869	427.909	14.846	30.8534	7.2109	2.16619	5.04471	1.15929	12	3.27111	2137.68	8.26903	1.11802	3524.38	116.482
Capreolus capreolus	tx	M3	4	2	1	4	0	221–513 μm	1.4861	-0.933145	4.6416	3.9902	7.37822	11.3684	1.11565	0.150228	1.74858	3.83401	24.019	0.827579	144.253	0.467321	8.63969	0.0451113	1.79353	0.0451113	1.21238	1.54287	0.250658	0.00673243	1.7211	4.86104	0.128389	4.73266	70.6721	106.338	1.7573	2.08336	8.05959	2.69844	5.36114	1.20492	23	0.954948	1113.04	4.89511	0.935806	4284.26	134.991
Capreolus capreolus	tx	P2	3	2	1	1	336	51–168 μm	1.43893	-0.436629	3.91428	4.27268	7.5674	11.8401	1.13499	0.239871	1.90207	2.95831	17.7949	0.22309	174.497	0.435848	7.33241	0.0444574	1.94636	0.0444574	1.24601	1.77635	0.170015	0.00960938	2.70938	5.32637	-0.563446	5.88981	86.907	77.3214	1.90301	1.69874	5.96187	2.36491	3.59696	1.15362	48	1.33387	534.419	4.08996	0.673492	4747.75	135.018
Capreolus capreolus	tx	P2	3	2	1	1	0	51–168 μm	0.728335	-1.01927	6.62868	2.09861	4.18684	6.28545	0.548524	5.03372	0.885399	1.68239	21.3593	0.339707	126.005	0.152028	1.0729	0.024977	0.910515	0.024977	0.554451	0.817976	0.0925384	0.0012134	0.614311	4.44762	1.10293	3.3447	115.192	353.64	0.581039	1.58276	2.50551	1.33308	1.17243	0.521941	5	1.09441	5120	1.77834	0.229039	5223.81	134.995
Capreolus capreolus	tx	P2	3	2	1	2	336	51–168 μm	0.941937	-0.507414	5.00993	8.77245	4.14284	12.9153	0.714685	0.00629999	1.16551	2.30029	17.8628	0.238041	176.015	0.40437	6.16074	0.0360661	1.20131	0.0360661	0.753247	1.06781	0.1335	0.00765625	1.83622	4.95979	2.74001	2.21977	107.02	98.1328	2.22274	3.02466	3.20622	1.56669	1.63953	0.635174	22	2.45034	1166.01	3.27074	0.513787	4799.29	0.199607
Capreolus capreolus	tx	P2	3	2	1	2	0	51–168 μm	0.745653	-0.559318	3.61061	2.83335	2.62843	5.46178	0.569721	0.693427	0.840008	1.83584	24.3889	0.424072	138.257	0.148352	1.06079	0.0285615	0.868398	0.0285615	0.649633	0.747686	0.120712	0.00227024	0.537738	2.94743	0.920259	2.02717	89.1357	180.667	0.341238	0.755245	3.58714	1.40475	2.18239	0.663274	6	1.00631	4266.67	1.06593	0.226384	5128.55	135.023
Capreolus capreolus	tx	P2	3	2	1	3	336	51–168 μm	1.02144	-0.340278	26.4903	17.2494	7.22187	24.4713	0.650079	0.00516392	0.97726	2.28409	18.9799	0.440765	175.501	0.510149	5.71858	0.057145	1.03443	0.057145	0.616608	0.875242	0.159192	0.00144531	2.43844	4.86196	2.83857	2.02339	439.733	250.599	13.4518	15.5896	6.4299	1.64073	4.78917	0.651317	7	8.26795	3664.59	5.42129	0.470371	4743.22	89.9814
Capreolus capreolus	tx	P2	3	2	1	3	0	51–168 μm	0.490363	-0.33522	3.44553	2.03072	2.50916	4.53988	0.388112	0.92612	0.618154	1.11677	28.2218	0.250522	129.003	0.159952	1.23309	0.0170786	0.635161	0.0170786	0.443316	0.573971	0.06119	0.00994207	0.828843	1.33656	0.549463	0.787101	45.2635	62.8964	0.303936	0.409461	2.02489	0.831476	1.19342	0.419532	29	0.509877	882.759	0.980022	0.1822	5208.47	128.769
Capreolus capreolus	tx	P2	3	2	1	4	0	51–168 μm	0.360401	-0.179455	4.23684	2.3944	1.41785	3.81225	0.284559	0.13716	0.356262	0.826791	19.1909	0.54973	103.5	0.146908	1.04938	0.0201857	0.376326	0.0201857	0.32749	0.331111	0.0452149	0.0124863	0.64921	1.31865	0.633517	0.685131	51.0423	55.8789	0.301259	0.383363	1.15028	0.544528	0.605753	0.243849	44	0.33526	581.818	0.681105	0.152673	5136.78	103.947
Capreolus capreolus	tx	P3	4	2	1	1	336	112–292 μm	0.157371	-0.0732033	3.07401	0.595013	0.739536	1.33455	0.125829	99.3855	0.196799	0.308874	18.0183	0.225008	88.5076	0.124103	0.755181	0.00730504	0.204158	0.00730504	0.143569	0.186227	0.0179316	0.0411719	0.313579	0.730316	0.176188	0.554128	18.1656	21.5499	0.105448	0.120203	0.542478	0.288109	0.254368	0.11026	372	0.106218	68.9573	0.668499	0.136408	4941.21	89.9946
Capreolus capreolus	tx	P3	4	2	1	1	0	112–292 μm	0.121924	-0.442672	3.61409	0.440065	0.643504	1.08357	0.0951742	99.9914	0.141489	0.286163	13.8848	0.40319	97.7547	0.110141	0.596632	0.00548923	0.146862	0.00548923	0.106734	0.129892	0.0169694	0.0482621	0.37371	0.598851	0.0861166	0.512734	16.7438	16.3319	0.0773947	0.067061	0.363737	0.180914	0.182823	0.0761418	442	0.0838907	57.9186	0.662038	0.117309	5112.37	89.9896
Capreolus capreolus	tx	P3	4	2	1	2	336	112–292 μm	0.220962	-0.418639	3.42922	0.7826	1.11628	1.89888	0.170985	85.0929	0.272553	0.495332	18.6747	0.455862	92.7572	0.146133	1.04357	0.00914004	0.281687	0.00914004	0.185749	0.24838	0.0333073	0.0350781	0.361076	0.82722	0.307511	0.519709	21.9107	23.273	0.174004	0.181115	0.915572	0.425466	0.490106	0.18619	331	0.135268	77.4988	0.742107	0.162748	4860.68	89.9922
Capreolus capreolus	tx	P3	4	2	1	2	0	112–292 μm	0.222753	-0.202037	3.30722	0.836958	1.06491	1.90187	0.172624	80.123	0.289404	0.476233	19.5027	0.394794	98.9919	0.130341	0.83292	0.00987864	0.299206	0.00987864	0.183795	0.267731	0.0314752	0.031979	0.38837	0.696544	0.246434	0.45011	20.9211	25.622	0.14468	0.164396	0.916574	0.448501	0.468073	0.19311	197	0.130247	129.949	0.68926	0.141063	5075.06	108.496
Capreolus capreolus	tx	P3	4	2	1	3	336	112–292 μm	0.193677	-0.042585	2.99951	0.732251	0.841823	1.57407	0.15475	92.5289	0.253769	0.378677	20.4447	0.321006	98.0008	0.139313	0.951556	0.00851431	0.262413	0.00851431	0.174038	0.241081	0.021332	0.0373438	0.356781	1.02457	0.497274	0.527298	19.5914	21.6095	0.137992	0.14496	0.693573	0.370407	0.323166	0.145498	406	0.118904	63.1825	0.697497	0.159845	4742.05	108.437
Capreolus capreolus	tx	P3	4	2	1	3	0	112–292 μm	0.170444	-0.128539	3.52937	0.706246	0.809908	1.51615	0.133924	95.6313	0.211468	0.343181	16.6161	0.555231	103.744	0.126097	0.782264	0.00843459	0.219839	0.00843459	0.146818	0.199061	0.0207782	0.0393769	0.317746	0.646783	0.281274	0.365509	17.5497	21.7184	0.113455	0.134887	0.61495	0.284916	0.330034	0.122465	282	0.105441	90.7801	0.646559	0.136921	4930.11	108.473
Capreolus capreolus	tx	P3	4	2	1	4	336	112–292 μm	0.150374	-0.150547	3.04987	0.55206	0.878005	1.43007	0.12032	99.7882	0.188247	0.308292	13.584	0.704819	118.25	0.161255	1.26668	0.00657584	0.194755	0.00657584	0.137926	0.177037	0.017718	0.0444922	0.394961	0.692022	0.347109	0.344913	18.2554	18.4555	0.133379	0.144509	0.509213	0.229185	0.280028	0.0944156	588	0.119858	43.626	1.06929	0.188152	4759.57	90.0193
Capreolus capreolus	tx	P3	4	2	1	4	0	112–292 μm	0.143424	-0.155947	2.91619	0.497843	0.682435	1.18028	0.115506	99.921	0.182431	0.289697	14.946	0.677995	124.504	0.143492	1.00598	0.0057737	0.188287	0.0057737	0.134129	0.172023	0.0162641	0.046031	0.320812	0.645828	0.259883	0.385945	16.5949	19.0355	0.100127	0.117423	0.480059	0.279914	0.200145	0.100167	481	0.0978222	53.2225	0.752358	0.157999	4842.14	123.778
Capreolus capreolus	tx	P4	4	2	1	1	336	221–513 μm	0.142979	-0.30299	3.19814	0.492261	0.739044	1.2313	0.116008	99.8357	0.178765	0.295921	17.545	0.217822	97.2508	0.0709434	0.248841	0.00487798	0.183679	0.00487798	0.123975	0.165459	0.0182195	0.0125	0.194516	0.660744	0.201337	0.459406	28.6671	53.9563	0.0926263	0.121313	0.545983	0.224535	0.321449	0.109349	56	0.0877275	458.073	0.806653	0.0828711	4980.91	90.0064
Capreolus capreolus	tx	P4	4	2	1	1	0	221–513 μm	0.153047	-0.19661	3.23122	0.629897	0.682044	1.31194	0.123804	98.736	0.183944	0.313434	19.74	0.246279	92.7503	0.0708798	0.248554	0.00627657	0.190284	0.00627657	0.13425	0.171509	0.0187742	0.0146391	0.224941	0.836371	0.332591	0.50378	28.8058	47.5853	0.135193	0.112574	0.554505	0.215624	0.338881	0.117337	50	0.104836	512	0.762906	0.0832821	5056.57	90.0039
Capreolus capreolus	tx	P4	4	2	1	2	336	221–513 μm	0.175014	-1.44907	10.415	0.532078	1.45567	1.98774	0.125485	98.579	0.198728	0.371077	13.4762	0.264967	108.242	0.0890209	0.386558	0.00715029	0.205855	0.00715029	0.131636	0.180565	0.0252901	0.00699219	0.204308	0.849347	0.328792	0.520555	49.1031	95.7071	0.214248	0.313539	0.971	0.329469	0.641531	0.126333	28	0.145546	916.147	1.48847	0.127006	4670.97	90.0402
Capreolus capreolus	tx	P4	4	2	1	2	0	221–513 μm	0.18849	-0.94355	7.407	0.682217	1.35504	2.03726	0.140991	96.6499	0.233553	0.360224	17.5057	0.219689	106.744	0.0999484	0.488117	0.00693713	0.240605	0.00693713	0.156573	0.216121	0.0244839	0.0109989	0.268177	0.875022	0.231132	0.643891	36.5539	57.8925	0.192082	0.234211	0.936398	0.310525	0.625873	0.127424	48	0.146498	533.333	1.03166	0.119685	4770.52	90.0163
Capreolus capreolus	tx	P4	4	2	1	3	336	221–513 μm	0.133197	0.38297	4.61237	0.790016	0.567709	1.35773	0.102099	96.1074	0.162856	0.238996	20.7039	0.665516	84.9949	0.0766542	0.291462	0.00853714	0.171366	0.00853714	0.10915	0.157276	0.0140901	0.0178906	0.203974	0.665066	0.374459	0.290607	22.9515	39.9434	0.112484	0.150384	0.478709	0.272493	0.206216	0.0839423	76	0.0975925	337.528	0.542278	0.0859512	4979.51	89.9947
Capreolus capreolus	tx	P4	4	2	1	3	0	221–513 μm	0.142155	0.354217	4.89426	0.714517	0.691169	1.40569	0.107325	97.8309	0.16522	0.265776	22.7441	0.791084	85.4957	0.0800043	0.317255	0.00970837	0.174996	0.00970837	0.113115	0.159091	0.0159049	0.0213324	0.229371	0.559013	0.247598	0.311415	22.2716	35.8444	0.111603	0.133877	0.55368	0.303381	0.2503	0.0888814	82	0.102959	312.195	0.44194	0.0867564	5104.33	90.0155
Capreolus capreolus	tx	P4	4	2	1	4	336	221–513 μm	0.122759	0.348982	7.01641	0.908551	0.708031	1.61658	0.091675	79.6382	0.134267	0.23194	17.6679	0.156677	59.7458	0.0751236	0.278188	0.00790578	0.142177	0.00790578	0.0981519	0.128789	0.0133885	0.0125	0.187859	0.556251	0.25833	0.297921	28.6048	49.3475	0.151706	0.211596	0.550364	0.276136	0.274227	0.0771309	38	0.142122	675.056	0.76521	0.0789019	4837.2	135.023
Capreolus capreolus	tx	P4	4	2	1	4	0	221–513 μm	0.125339	0.363626	6.39426	0.850299	0.742471	1.59277	0.0955287	92.8722	0.139643	0.223031	18.3819	0.163175	133.245	0.0695989	0.23882	0.0077778	0.14744	0.0077778	0.102493	0.134877	0.0125626	0.0223892	0.223201	0.508965	0.189933	0.319032	30.0437	34.4293	0.133933	0.140489	0.632252	0.318006	0.314246	0.0832367	52	0.126541	492.308	0.729222	0.0697432	5158.64	134.999
Capreolus capreolus	tx	M2	4	1	1	1	0	2–8 mm	0.595878	-0.604336	3.49842	1.75789	2.50886	4.26675	0.462515	6.50206	0.668309	1.49815	21.9102	0.194495	94.7358	0.165957	1.34489	0.0230673	0.69125	0.0230673	0.492895	0.591313	0.0999372	0.0146	0.510613	1.54022	0.550761	0.989461	38.1601	48.1247	0.333028	0.44389	2.60478	1.10554	1.49924	0.484387	50	0.320879	512	1.16013	0.222766	4874.58	63.5417
Capreolus capreolus	tx	M2	4	1	1	2	0	2–8 mm	0.527287	0.0574948	3.41248	2.07255	1.91729	3.98985	0.425063	1.84572	0.65607	1.04143	23.2116	0.291294	94.5024	0.161951	1.28038	0.0239414	0.679813	0.0239414	0.470181	0.625661	0.0541517	0.0160091	0.476944	1.15777	0.307249	0.850525	37.3107	40.1932	0.311731	0.387905	2.14063	1.11576	1.02488	0.414823	68	0.273657	376.471	0.773426	0.210077	4968.52	90.0052
Capreolus capreolus	tx	M2	4	1	1	3	0	2–8 mm	1.12854	-0.819991	3.36206	2.07839	5.70385	7.78224	0.923198	17.4309	1.27139	2.62841	28.2097	0.668097	86.751	0.18082	1.59529	0.0181112	1.28942	0.0181112	1.1767	1.14003	0.149385	0.00340536	0.605159	1.8747	1.54708	0.32762	164.014	158.744	0.782517	1.14887	4.17711	1.56953	2.60758	1.00635	6	0.833434	4266.67	0.973286	0.259885	4866.8	90.0114
Capreolus capreolus	tx	M2	4	1	1	4	0	2–8 mm	0.793255	-0.33171	4.10307	3.13114	3.67153	6.80267	0.598214	0.369125	0.900276	1.71894	22.8167	0.642666	67.2474	0.167651	1.36757	0.0464333	0.946733	0.0464333	0.649726	0.833364	0.113369	0.00649757	0.523724	2.29745	0.500776	1.79667	75.9647	82.2875	0.776441	0.979111	3.55063	1.53506	2.01557	0.549434	5	1.50471	5120	1.2447	0.228486	5005.88	67.4896
Capreolus capreolus	tx	M2	4	1	1	1	336	2–8 mm	0.258792	-0.277104	3.65997	3.3979	1.47078	4.86868	0.203884	0.000929506	0.320546	0.548821	10.6566	0.69043	60.7543	0.347551	5.62045	0.0109844	0.331547	0.0109844	0.230337	0.29849	0.0330574	0.0541016	0.983573	1.79699	0.722593	1.0744	16.505	17.3335	0.392189	0.387624	0.717921	0.288125	0.429796	0.125105	475	0.331525	54.0044	1.4701	0.355345	5044.44	63.4958
Capreolus capreolus	tx	M2	4	1	1	2	336	2–8 mm	0.402537	-2.21876	13.296	0.928677	3.50255	4.43122	0.279779	64.6624	0.41396	0.93802	17.8176	0.738407	70.992	0.366037	5.96781	0.0105123	0.424484	0.0105123	0.288862	0.356934	0.0675498	0.0522266	0.912178	2.8573	0.355326	2.50198	16.7348	17.7097	0.382763	0.39143	2.50867	0.478483	2.03019	0.325379	498	0.308342	51.5103	3.61363	0.400913	4930.61	44.9638
Capreolus capreolus	tx	M2	4	1	1	3	336	2–8 mm	0.307726	-0.98387	5.65459	1.03838	2.39425	3.43262	0.233918	49.67	0.35166	0.740858	13.274	0.797983	72.7419	0.322919	4.89818	0.0101557	0.361664	0.0101557	0.256813	0.313916	0.0477482	0.0606641	0.810949	1.75225	0.545096	1.20716	14.3031	15.2517	0.269266	0.26244	1.3403	0.369428	0.970872	0.183443	597	0.244981	42.9684	2.2032	0.354898	4953.22	44.9952
Capreolus capreolus	tx	M2	4	1	1	4	336	2–8 mm	0.274764	-0.186385	4.32979	1.49589	1.68203	3.17792	0.211078	2.74746	0.322167	0.58398	14.1619	0.466979	70.2499	0.297016	4.18889	0.0142094	0.336409	0.0142094	0.231969	0.300323	0.0360858	0.0616797	0.765741	1.62726	0.591939	1.03532	13.6063	15.0648	0.243881	0.239408	1.01154	0.499417	0.512121	0.152243	584	0.231453	43.9248	1.63153	0.305642	4971.66	45.0493
Capreolus capreolus	tx	P2	4	1	1	1	0	2–8 mm	0.1185	-5.67798	126.055	0.434402	3.20089	3.63529	0.0799843	99.8686	0.125401	0.234469	13.828	0.413382	154.501	0.125509	0.469761	0.00414562	0.12947	0.00414562	0.0816401	0.112537	0.016933	0.00285737	0.239644	3.23925	0.152214	3.08703	95.5006	171.401	0.454771	1.46271	0.375434	0.145058	0.230376	0.0576173	8	0.376138	3200	3.01084	0.0924083	4694.14	153.598
Capreolus capreolus	tx	P2	4	1	1	2	0	2–8 mm	0.336674	-0.318812	4.21925	0.98011	1.54848	2.52859	0.256901	48.6455	0.43299	0.722409	24.1577	0.526282	151.752	0.0822599	0.335974	0.0157895	0.448705	0.0157895	0.263372	0.406168	0.0425372	0.0054016	0.256096	0.974799	0.30331	0.671489	44.7129	89.4733	0.163169	0.289358	1.45878	0.725624	0.733156	0.25734	9	0.325919	2844.44	0.552236	0.133365	4865.78	153.546
Capreolus capreolus	tx	P2	4	1	1	3	0	2–8 mm	0.416134	-0.0359853	2.72492	1.32853	2.66865	3.99718	0.345033	23.3369	0.51557	0.789716	23.0187	0.287745	92.7572	0.10316	0.514884	0.0191244	0.534723	0.0191244	0.386467	0.493488	0.0412346	0.00281823	0.507957	1.3446	0.742462	0.602133	65.4458	198.659	0.278076	0.597082	1.50957	0.822513	0.687052	0.326744	11	0.433962	2327.27	1.32552	0.146064	4969.44	90.0116
Capreolus capreolus	tx	P2	4	1	1	4	0	2–8 mm	0.406339	-0.285673	2.96262	0.98418	1.54635	2.53053	0.328072	52.719	0.559957	0.844418	20.4156	0.253226	151.493	0.0944106	0.440408	0.0102423	0.570151	0.0102423	0.384793	0.525404	0.0447464	0.00634101	0.343992	0.917495	-0.0833949	1.00089	45.5497	89.7087	0.151205	0.258422	1.48503	0.729944	0.755083	0.362934	17	0.199435	1505.88	0.682711	0.150312	5012.41	101.26
Capreolus capreolus	tx	P2	4	1	1	1	336	2–8 mm	0.239936	-0.31691	3.22033	0.903815	1.23839	2.1422	0.190857	67.4827	0.295876	0.516371	11.6207	0.839109	102.492	0.327624	5.04022	0.00942342	0.305163	0.00942342	0.217282	0.27429	0.0308734	0.0928125	0.85691	1.35283	0.51235	0.840485	10.394	10.0593	0.17407	0.164393	0.776152	0.323777	0.452375	0.128946	1341	0.193269	19.1291	1.26771	0.32654	5109.92	89.9897
Capreolus capreolus	tx	P2	4	1	1	2	336	2–8 mm	0.224948	-0.365648	3.44989	0.874459	1.21664	2.0911	0.176497	73.4704	0.274194	0.500808	5.26286	0.610564	98.4996	0.342437	5.48268	0.00941498	0.283496	0.00941498	0.197661	0.253044	0.0304515	0.0986328	0.877561	1.06769	0.474528	0.59316	9.77033	9.48801	0.190049	0.155069	0.553195	0.259862	0.293334	0.0999845	1420	0.189744	18.0649	1.29653	0.328327	5172.24	89.9955
Capreolus capreolus	tx	P2	4	1	1	3	336	2–8 mm	0.225563	-0.520662	3.71568	0.869143	1.38717	2.25631	0.177291	74.201	0.273449	0.510775	3.69493	0.574595	84.0026	0.335087	5.25659	0.00820575	0.28163	0.00820575	0.199957	0.250654	0.0309762	0.0868359	0.864418	1.55579	0.699726	0.856061	11.2514	10.8013	0.202196	0.162815	0.618505	0.232827	0.385679	0.0896893	1187	0.198105	21.6109	1.50647	0.340724	5111.54	89.9968
Capreolus capreolus	tx	P2	4	1	1	4	336	2–8 mm	0.19617	-0.107334	3.04011	0.856841	0.962696	1.81954	0.156611	77.0576	0.247914	0.400856	1.9553	0.180593	86.257	0.287444	3.92487	0.00874379	0.256711	0.00874379	0.178097	0.233654	0.0230572	0.0834766	0.718144	1.30252	0.628628	0.673887	12.8085	11.1773	0.196306	0.1665	0.480269	0.26455	0.215719	0.0968775	1242	0.181062	20.6539	1.0848	0.304759	4964.19	90.0142
Capreolus capreolus	tx	P3	4	1	1	1	0	2–8 mm	0.202767	-0.0443465	3.85607	0.909422	0.92701	1.83643	0.154549	70.2001	0.238409	0.439096	21.7744	0.79813	94.9962	0.17865	1.54988	0.0123331	0.250811	0.0123331	0.171588	0.225185	0.0256254	0.0455222	0.467417	1.00937	0.558172	0.451193	17.4489	18.6445	0.116435	0.186848	0.777939	0.341375	0.436564	0.130741	534	0.150165	47.9401	0.622318	0.199781	4959.1	89.9925
Capreolus capreolus	tx	P3	4	1	1	2	0	2–8 mm	0.185506	-0.259376	2.8992	0.595009	0.824323	1.41933	0.148735	97.9595	0.235345	0.399725	17.0655	0.324475	88.2363	0.170223	1.41497	0.00689928	0.242248	0.00689928	0.171717	0.219323	0.0229248	0.0521763	0.365261	0.814728	0.264918	0.54981	17.7121	16.5107	0.120159	0.150934	0.634596	0.286153	0.348442	0.135524	661	0.121677	38.7292	0.712985	0.193435	4770.86	89.9695
Capreolus capreolus	tx	P3	4	1	1	3	0	2–8 mm	0.176847	-0.21888	3.5864	0.776286	0.950363	1.72665	0.137058	90.5778	0.225932	0.379652	16.9481	0.361062	77.7506	0.158951	1.23514	0.00798768	0.233816	0.00798768	0.149654	0.210652	0.0231643	0.0464616	0.377973	0.914606	0.255469	0.659138	19.1016	18.5102	0.133769	0.165703	0.533297	0.285497	0.2478	0.104401	477	0.131934	53.6688	0.69343	0.176756	4887.22	89.9848
Capreolus capreolus	tx	P3	4	1	1	4	0	2–8 mm	0.174282	0.0523221	2.9007	0.659388	0.775415	1.4348	0.140103	97.8284	0.231394	0.325436	13.1323	0.164804	82.7478	0.177041	1.52631	0.00776041	0.239297	0.00776041	0.15774	0.220903	0.0183942	0.0585173	0.511712	0.809705	0.327467	0.482239	14.334	14.3008	0.0966355	0.118839	0.534586	0.301174	0.233412	0.118934	731	0.126051	35.0205	0.630277	0.196596	4993.2	89.9796
Capreolus capreolus	tx	P3	4	1	1	1	336	2–8 mm	0.226019	-0.648015	3.98949	0.814755	1.27004	2.0848	0.178886	80.5413	0.274133	0.506934	10.7869	0.803633	69.2504	0.263991	3.33183	0.00685237	0.281042	0.00685237	0.204286	0.250319	0.0307237	0.0787891	0.677646	1.30368	0.457935	0.845742	11.7227	11.8102	0.166027	0.14637	0.602199	0.287356	0.314843	0.124494	923	0.171678	27.7921	1.3718	0.285676	5047.62	90.0372
Capreolus capreolus	tx	P3	4	1	1	2	336	2–8 mm	0.260621	-0.534298	3.60389	0.818826	1.48542	2.30424	0.204681	77.6836	0.31504	0.597793	14.63	0.182697	68.9989	0.258669	3.20055	0.00942301	0.324446	0.00942301	0.232164	0.287859	0.0365876	0.0742188	0.661114	1.52653	0.469525	1.05701	12.3777	12.6445	0.181025	0.156404	0.937474	0.412958	0.524516	0.183	793	0.174426	32.3482	1.27201	0.263831	5126.83	90.0137
Capreolus capreolus	tx	P3	4	1	1	3	336	2–8 mm	0.218883	-0.349715	3.40434	0.819003	1.19161	2.01062	0.173065	80.6001	0.269439	0.471811	13.0958	0.799206	82.25	0.297457	4.18549	0.0087624	0.278209	0.0087624	0.195488	0.249816	0.0283926	0.0893359	0.746517	1.18426	0.494667	0.689591	10.4178	10.6788	0.161276	0.149517	0.598192	0.294097	0.304095	0.114719	1183	0.174656	21.6839	1.29267	0.287939	5136.48	89.9853
Capreolus capreolus	tx	P3	4	1	1	4	336	2–8 mm	0.227007	-0.439892	3.27498	0.75218	1.39544	2.14762	0.18039	86.2519	0.278641	0.508953	10.2592	0.433985	75.5004	0.30607	4.42504	0.00799787	0.286589	0.00799787	0.205541	0.256004	0.0305859	0.0843359	0.750523	1.30076	0.503059	0.797696	10.9443	11.2593	0.193893	0.160093	0.641517	0.31313	0.328387	0.126072	1054	0.182411	24.3379	1.47124	0.291028	5100.93	90.0012
Capreolus capreolus	tx	M1	3	1	1	1	0	221–513 μm	0.28644	-0.319579	5.1779	1.44344	2.00117	3.44462	0.214247	6.39406	0.344004	0.559786	17.3352	0.631991	81.509	0.152609	1.12804	0.0170362	0.361241	0.0170362	0.226798	0.323247	0.0379943	0.0198059	0.444091	1.37153	0.382299	0.989227	35.4836	37.8026	0.301918	0.386813	1.09479	0.584978	0.509808	0.179095	70	0.267696	365.714	1.43362	0.181481	4920.89	81.7097
Capreolus capreolus	tx	M1	3	1	1	1	336	221–513 μm	0.674435	-2.27113	17.5366	1.7225	6.2088	7.9313	0.464073	12.2992	0.772834	1.11321	16.6515	0.147663	93.7515	0.132426	0.848297	0.0225355	0.795241	0.0225355	0.442127	0.714865	0.0803763	0.000351563	0.439438	2.97689	0.915913	2.06098	203.154	407.552	2.20347	4.32696	3.37358	1.21809	2.15549	0.412239	4	1.4548	6413.03	1.70951	0.284262	3844.87	90.0142
Capreolus capreolus	tx	M1	3	1	1	2	0	221–513 μm	0.535508	-0.697244	3.29994	1.32492	2.02957	3.35449	0.424246	31.1367	0.592602	1.39082	26.326	0.233693	103.493	0.153577	1.15529	0.0176813	0.610391	0.0176813	0.501939	0.531389	0.0790014	0.0222327	0.450788	0.823533	0.385295	0.438238	31.6452	36.789	0.250407	0.312123	2.46332	0.89097	1.57235	0.438107	57	0.247359	449.123	0.935253	0.181506	4905.68	89.9996
Capreolus capreolus	tx	M1	3	1	1	2	336	221–513 μm	0.487984	-0.66563	4.77929	2.34218	2.1921	4.53429	0.361889	0.117256	0.556948	1.25933	27.3403	0.880149	61.7409	0.102582	0.519912	0.0229175	0.58015	0.0229175	0.388614	0.504903	0.0752471	0.00105469	0.406986	1.19034	0.473022	0.717315	108.1	469.698	0.965504	3.14503	2.41436	0.89738	1.51698	0.348836	4	1.58415	6413.03	1.02245	0.148297	4129.99	89.9896
Capreolus capreolus	tx	M1	3	1	1	3	0	221–513 μm	0.206019	0.269514	6.33669	2.09576	1.05174	3.1475	0.155802	0.106789	0.248874	0.426282	16.7948	0.426448	64.7436	0.155716	1.19135	0.0114504	0.260129	0.0114504	0.168401	0.233772	0.0263567	0.0334664	0.49583	0.965644	0.183765	0.781879	25.2234	25.2097	0.258578	0.290068	0.747145	0.361042	0.386103	0.141449	124	0.222586	206.452	0.999144	0.176772	4929.9	63.5392
Capreolus capreolus	tx	M1	3	1	1	3	336	221–513 μm	0.255567	-1.00607	7.93263	2.06411	2.01701	4.08112	0.192923	0.101238	0.288001	0.585796	16.4112	0.455802	129.006	0.120017	0.700129	0.00704814	0.295106	0.00704814	0.218586	0.259094	0.0360113	0.00359375	0.452295	1.91857	0.221629	1.69694	81.9982	171.364	0.685585	1.19934	0.944159	0.368895	0.575264	0.189727	11	0.684926	2332.01	1.82119	0.200764	4076.52	90.0048
Capreolus capreolus	tx	M1	3	1	1	4	0	221–513 μm	0.336787	0.045164	7.08488	2.87863	2.19324	5.07186	0.245384	0.105774	0.381511	0.769626	15.7589	0.165787	102.752	0.181255	1.59987	0.0197167	0.40124	0.0197167	0.249122	0.354435	0.046805	0.0158525	0.652049	1.68819	0.561965	1.12622	44.4798	48.7164	0.46515	0.564144	1.55222	0.678559	0.873662	0.241406	24	0.500424	1066.67	1.53443	0.238858	4890.05	44.9902
Capreolus capreolus	tx	M1	3	1	1	4	336	221–513 μm	0.709333	-1.26777	6.69513	7.41275	3.93262	11.3454	0.541496	0.000339101	0.763327	1.7772	23.9831	0.21268	140.985	0.164721	1.13789	0.0198865	0.782912	0.0198865	0.575529	0.677064	0.105848	0.00015625	1.65651	*****	*****	1.294	542.626	21.1415	3.54568	2.1602	4.06264	1.20517	2.85746	0.643441	7	2.05358	3664.59	3.31507	0.296123	3989.79	45.0227
Capreolus capreolus	tx	M3	1	1	1	1	336	51–168 μm	0.60593	0.728702	4.09902	3.59296	1.6541	5.24706	0.467231	0.0801525	0.756071	0.946236	15.0599	0.594851	63.7513	0.255247	3.03725	0.0454966	0.801706	0.0454966	0.511094	0.747497	0.0542088	0.014375	0.689153	2.51163	1.85069	0.660936	91.4747	60.8794	1.63602	1.12895	2.58714	1.71727	0.869869	0.404183	116	0.493229	221.139	1.99019	0.70327	3846.53	63.5369
Capreolus capreolus	tx	M3	1	1	1	2	336	51–168 μm	0.436081	1.07811	4.2058	1.99041	0.995203	2.98561	0.336561	3.59582	0.618631	0.519623	8.68906	0.379868	59.2464	0.269582	3.39726	0.0331258	0.651614	0.0331258	0.342271	0.624818	0.0267952	0.0262891	0.683709	1.84189	1.47875	0.363141	41.917	33.5903	0.520849	0.590007	1.66538	1.15147	0.513907	0.278979	353	0.32039	72.6689	1.7463	0.757919	3757.62	56.2818
Capreolus capreolus	tx	M3	1	1	1	3	336	51–168 μm	0.884296	1.14207	4.83324	5.36376	3.9091	9.27286	0.657733	0.00196229	1.09094	1.19675	19.8977	0.461283	58.2527	0.421282	5.87353	0.0868006	1.1778	0.0868006	0.660065	1.10873	0.0690687	0.0108984	1.60422	5.94951	3.57185	2.37766	138.774	79.0033	4.54638	1.85391	3.96664	2.62908	1.33756	0.632784	83	0.924087	309.062	5.57552	1.03887	3885.59	63.5203
Capreolus capreolus	tx	M3	1	1	1	4	336	51–168 μm	0.783403	1.73816	9.10734	5.7699	4.1354	9.90529	0.537353	0.0111495	0.794906	1.04527	12.5327	0.739877	59.5116	0.576074	7.84721	0.0909756	0.885635	0.0909756	0.508356	0.826808	0.0588272	0.0119922	1.24442	7.36317	4.19673	3.16644	115.301	71.6034	3.19001	2.25874	4.1293	2.95414	1.17516	0.508213	83	1.13405	309.062	5.20765	1.01589	3988.97	59.515
Capreolus capreolus	tx	M3	2	1	1	1	0	51–168 μm	0.49884	-1.12875	5.27076	1.53679	2.68827	4.22506	0.370314	10.2364	0.543061	1.39397	10.2062	0.162406	92.2557	0.254102	2.97904	0.017272	0.560368	0.017272	0.387163	0.471181	0.0891875	0.0167136	0.560328	2.00949	0.730136	1.27935	35.6982	46.9616	0.503951	0.624749	1.82711	0.691708	1.1354	0.325035	88	0.326304	290.909	2.39472	0.477002	4380.65	89.9884
Capreolus capreolus	tx	M3	2	1	1	2	0	51–168 μm	0.652964	-0.739906	2.77998	1.23691	2.48982	3.72673	0.537847	44.7351	0.715103	1.58888	17.4102	0.213467	92.0045	0.231595	2.49803	0.0133095	0.728482	0.0133095	0.703429	0.644161	0.0843217	0.0166745	0.574298	0.877551	-0.412416	1.28997	38.6658	50.292	0.3908	0.395104	2.17361	0.863384	1.31023	0.561683	97	0.282502	263.918	2.75455	0.362505	4453.01	90.0447
Capreolus capreolus	tx	M3	2	1	1	3	0	51–168 μm	0.484734	-0.841424	5.39655	1.23659	2.98731	4.22389	0.374645	33.304	0.581901	1.07439	15.1542	0.187966	92.2617	0.236769	2.51802	0.015069	0.596857	0.015069	0.410834	0.530901	0.0659558	0.0103335	0.706892	1.91349	0.485853	1.42764	45.5457	75.2463	0.762628	0.578625	1.89981	0.862751	1.03706	0.360092	33	0.389452	775.758	3.11844	0.362433	4342.87	89.9975
Capreolus capreolus	tx	M3	2	1	1	4	0	51–168 μm	0.517642	-0.503385	9.31519	1.59424	6.97763	8.57187	0.415131	17.5674	0.763035	0.777083	15.8956	0.196402	86.505	0.270323	2.38729	0.0109699	0.774072	0.0109699	0.452666	0.726618	0.0474543	0.00133083	1.26107	6.30635	0.285259	6.02109	87.951	155.697	1.68698	0.781866	1.86053	0.943439	0.917089	0.423277	7	1.08542	3657.14	6.8223	0.360425	4597.15	90.0014
Capreolus capreolus	tx	P4	1	1	1	1	336	112–292 μm	0.459391	-1.82846	9.35965	1.09333	3.42885	4.52218	0.329079	49.2656	0.457785	1.2361	14.4261	0.74204	86.9932	0.271717	3.39472	0.0115536	0.469439	0.0115536	0.339348	0.382821	0.0866185	0.0216406	0.465398	1.56364	0.290916	1.27272	32.3507	40.6737	0.63344	0.643713	2.38923	0.528873	1.86036	0.326316	120	0.307533	213.768	2.92262	0.407835	4317.59	89.9965
Capreolus capreolus	tx	P4	1	1	1	1	0	112–292 μm	0.385766	-2.00395	13.4181	0.981351	3.38644	4.36779	0.27102	57.7725	0.402697	0.892362	14.8399	0.770059	94.4905	0.277909	3.59263	0.0131044	0.415789	0.0131044	0.280079	0.352637	0.0631513	0.0308048	0.551095	1.33291	0.129771	1.20313	23.8214	27.9533	0.470507	0.457224	2.4294	0.600312	1.82909	0.277589	142	0.289597	180.282	2.87818	0.348166	4669.4	89.9671
Capreolus capreolus	tx	P4	1	1	1	2	336	112–292 μm	0.427637	-2.16145	13.0418	0.934772	4.174	5.10877	0.301998	65.2683	0.421238	1.0866	13.4416	0.739479	93.5001	0.237822	2.61279	0.0114601	0.432556	0.0114601	0.317775	0.357569	0.0749879	0.0150781	0.518402	2.34854	0.186471	2.16207	47.6776	57.8767	1.01918	0.864091	2.24186	0.630055	1.61181	0.321323	56	0.321152	458.073	3.68088	0.381166	4306.23	89.9936
Capreolus capreolus	tx	P4	1	1	1	2	0	112–292 μm	0.420048	-0.452547	16.2981	4.07376	3.27995	7.35371	0.291098	0.124965	0.407122	1.04088	13.6932	0.770832	94.0012	0.344772	3.87959	0.015399	0.422603	0.015399	0.306451	0.352424	0.0701794	0.011312	0.607537	3.37499	1.81724	1.55775	43.705	68.1245	0.899738	1.41926	2.26143	0.582859	1.67857	0.293762	19	1.11317	1347.37	3.00535	0.33905	4770.75	90.0021
Capreolus capreolus	tx	P4	1	1	1	3	336	112–292 μm	0.951771	-2.22847	11.1756	3.53019	5.13844	8.66863	0.622395	0.0052672	0.902684	3.15848	14.132	0.409122	77.7476	0.294684	3.67535	0.0330159	0.935493	0.0330159	0.574834	0.760035	0.175458	0.00472656	0.710774	4.0624	2.16447	1.89793	80.7639	186.636	2.0377	2.6608	5.68101	1.36775	4.31326	0.838055	16	1.02198	1603.26	3.35472	0.589537	4057.06	89.9977
Capreolus capreolus	tx	P4	1	1	1	3	0	112–292 μm	0.870802	-2.75967	15.436	2.22262	5.54786	7.77049	0.510151	3.06089	0.790827	2.60482	11.8429	0.370205	98.4951	0.295672	3.93669	0.033232	0.82398	0.033232	0.404153	0.648431	0.175549	0.00868953	0.600034	3.07165	1.08489	1.98676	49.5409	87.7272	1.56957	1.30358	5.76843	1.27022	4.49821	0.771001	10	0.666287	2560	3.75299	0.574423	4398.96	90.0028
Capreolus capreolus	tx	P4	1	1	1	4	336	112–292 μm	0.833296	-0.933404	4.06513	1.8726	4.54929	6.4219	0.64376	12.2362	0.929911	2.11042	15.0536	0.554333	93.7582	0.369758	5.59892	0.0216902	0.951695	0.0216902	0.716505	0.808755	0.14294	0.0113672	0.752198	2.24582	0.174191	2.07163	52.6428	77.5663	1.17677	1.37266	3.05009	1.18465	1.86544	0.604242	71	0.525224	361.297	4.64612	0.799168	3867.99	89.9951
Capreolus capreolus	tx	P4	1	1	1	4	0	112–292 μm	0.708491	-1.33011	5.15325	4.71272	4.25212	8.96484	0.527	0.00619671	0.707811	2.07985	10.5184	0.277994	110.249	0.414855	6.33706	0.015258	0.723067	0.015258	0.537781	0.575743	0.147323	0.00982465	1.47286	5.16437	2.01875	3.14562	62.7592	78.003	1.92477	1.381	2.8398	0.871895	1.9679	0.513007	34	1.18556	752.941	4.17023	0.691319	4395.79	89.9917
Hippotherium primigenium	tx	M2	#a2p	2	1	1	-	DIN2484	0.49145	-0.75416	3.78379	1.10645	2.69377	3.80023	0.389636	47.4979	0.575976	1.20998	14.1902	0.508457	166.499	0.301186	4.10229	0.0138413	0.589725	0.0138413	0.45391	0.51931	0.0704148	0.0379688	0.781008	1.81639	0.248411	1.56797	21.0585	24.089	0.325314	0.254417	2.17838	0.790953	1.38743	0.376044	206	0.274741	124.525	2.80807	0.461809	4791.46	166.027
Hippotherium primigenium	tx	M2	#a2p	2	1	2	-	DIN2484	0.623141	-0.885827	4.18529	1.95093	2.95158	4.90251	0.480303	3.11287	0.703706	1.62528	15.1794	0.634486	159.248	0.286084	3.85663	0.0191083	0.722937	0.0191083	0.531528	0.621237	0.1017	0.0261328	0.791192	1.84708	0.521186	1.3259	32.3853	33.5038	0.417037	0.411942	2.96835	1.03925	1.9291	0.51439	129	0.350734	198.854	2.41879	0.516833	4677.41	134.988
Hippotherium primigenium	tx	M2	#a2p	2	1	3	-	DIN2484	0.682434	-0.166271	3.91348	5.10805	3.11172	8.21977	0.541513	0.0142524	0.919553	1.31657	21.4857	0.671785	161.249	0.318504	3.77609	0.0257422	0.945467	0.0257422	0.581334	0.866781	0.0786862	0.0105859	1.60581	5.37207	4.70568	0.666391	60.5669	74.1853	0.926599	1.1957	3.05194	1.25374	1.79821	0.539902	30	1.46737	855.07	1.94246	0.424014	4852.62	135.006
Hippotherium primigenium	tx	M2	#a2p	2	1	4	-	DIN2484	0.561715	-0.740897	5.7966	1.76875	3.902	5.67075	0.425009	7.76959	0.692064	1.2264	15.2637	0.83266	87.2416	0.253024	3.00044	0.0229755	0.715275	0.0229755	0.44267	0.638434	0.076841	0.0162109	0.862657	2.01454	0.862195	1.15235	51.5545	49.6092	0.714746	0.524165	3.15712	0.971649	2.18547	0.431068	66	0.447753	388.668	3.10061	0.501585	4612.7	90.0212
Hippotherium primigenium	tx	M2	#a2p	2	1	2	-	DIN2682	0.513921	-0.403892	3.47997	3.46305	2.39583	5.85888	0.412015	0.0191065	0.601748	1.13935	14.7688	0.49671	94.2426	0.29199	3.50396	0.0183614	0.620124	0.0183614	0.474631	0.553758	0.0663662	0.0201563	0.882152	4.92643	3.28066	1.64577	37.3557	42.5838	0.785586	0.606978	1.95995	0.876619	1.08333	0.37986	67	0.58631	382.867	2.44113	0.40651	4821.47	0.208752
Hippotherium primigenium	tx	M2	#a2p	2	1	3	-	DIN2682	0.422133	-0.774013	3.85446	1.04776	1.9387	2.98646	0.333712	51.1801	0.482859	1.0214	16.3912	0.703517	167.752	0.227778	2.49831	0.0124483	0.49536	0.0124483	0.380806	0.433226	0.062134	0.0376953	0.535543	1.26625	0.592792	0.673457	24.7153	23.5576	0.27156	0.266508	1.88456	0.721546	1.16302	0.31149	297	0.224097	86.3707	1.58877	0.365542	4633.12	134.994
Hippotherium primigenium	tx	M2	#a2p	2	1	4	-	DIN2682	0.728258	-1.55607	10.5687	2.90875	4.32634	7.23509	0.45904	0.521071	0.682895	2.03409	20.4741	0.560905	86.7456	0.227759	2.49062	0.0492787	0.732205	0.0492787	0.409143	0.606908	0.125297	0.0118359	0.682752	1.79169	0.870143	0.921545	57.3089	66.7801	0.897894	0.983449	4.40926	1.37582	3.03344	0.459541	19	0.587092	1350.11	1.64153	0.320644	4876.42	89.9702
Hippotherium primigenium	tx	M2	#a2p	2	1	6	-	DIN2682	0.486292	-0.815935	4.9026	1.39459	2.7332	4.12779	0.376641	21.3559	0.581727	1.08909	19.9445	0.786381	118	0.220426	2.33907	0.0151972	0.596959	0.0151972	0.432638	0.530119	0.0668396	0.028125	0.622166	1.2617	0.201178	1.06052	30.111	29.6019	0.333464	0.356996	1.80694	0.761995	1.04495	0.351897	159	0.27563	161.334	1.36789	0.333446	4815.03	0.211291
Hippotherium primigenium	tx	M2	#a2p	2	1	4	-	DIN2817	0.462726	-0.383945	3.22102	1.4132	1.91197	3.32517	0.364912	16.6839	0.524276	1.09623	19.5505	0.522194	153.488	0.182036	1.60635	0.0220377	0.546471	0.0220377	0.420562	0.483597	0.0628735	0.0301563	0.562603	1.25925	0.099242	1.16001	30.9484	26.0436	0.232986	0.214241	2.0791	0.881724	1.19737	0.397139	147	0.224038	174.504	1.18399	0.252097	5108.87	153.493
Hippotherium primigenium	tx	M2	#a2p	2	1	5	-	DIN2817	0.443733	-0.0921698	3.29633	1.84697	1.73304	3.58001	0.353032	2.19984	0.518857	0.907202	22.0063	0.792102	169.496	0.161049	1.27025	0.0215452	0.540255	0.0215452	0.415022	0.487748	0.052507	0.02	0.522826	1.11705	0.322826	0.794222	35.4206	40.7178	0.27931	0.255142	1.59161	0.763311	0.828295	0.337523	67	0.249609	382.867	1.40822	0.264036	5021.95	135.025
Hippotherium primigenium	tx	M2	#a2p	2	1	6	-	DIN2817	0.315728	-0.30359	3.70055	1.25801	1.2621	2.5201	0.240706	18.9722	0.376807	0.721924	19.7686	0.665059	151.999	0.173715	1.46733	0.0158254	0.392682	0.0158254	0.255837	0.345907	0.0467752	0.0424219	0.50847	1.07421	0.511449	0.562764	18.9496	20.3623	0.191209	0.164288	1.49436	0.603789	0.890571	0.236749	226	0.173342	113.505	1.01417	0.215944	5160.39	90.0057
Hippotherium primigenium	tx	M2	#a2p	2	1	8	-	DIN2817	0.528692	-0.371442	2.96553	1.89788	1.83749	3.73537	0.427572	3.31986	0.607623	1.178	21.7102	0.192524	140.999	0.173925	1.3774	0.0229019	0.63058	0.0229019	0.480927	0.559652	0.070928	0.0205469	0.562602	1.70303	0.661089	1.04194	31.7095	39.9451	0.257758	0.265218	2.48723	1.03042	1.45681	0.456609	57	0.309043	450.037	1.11585	0.235297	5161.54	135.048
Hippotherium primigenium	tx	M2	#a2p	2	1	1	-	DIN2960	0.433407	-0.556347	2.95703	2.88487	1.68931	4.57418	0.352912	0.000619671	0.520483	1.01841	19.2787	0.678777	106.503	0.261841	3.2421	0.01108	0.531471	0.01108	0.40965	0.472247	0.0592237	0.0291016	0.790212	0.74447	0.047358	0.697112	26.033	30.6325	0.481256	0.466805	1.79284	0.641178	1.15166	0.355398	197	0.281475	130.214	1.96095	0.374896	4901.85	134.988
Hippotherium primigenium	tx	M2	#a2p	2	1	2	-	DIN2960	0.808646	-0.951685	4.02859	2.33253	3.57807	5.91059	0.633294	1.46712	0.840513	2.23855	24.0792	0.714161	164.254	0.288342	3.9178	0.0235947	0.863867	0.0235947	0.738753	0.735245	0.128622	0.0245703	0.821212	3.46374	1.09898	2.36476	36.2582	34.3118	0.554155	0.473255	3.30752	1.00426	2.30326	0.658103	71	0.425679	361.297	2.58393	0.471462	4856.7	135.003
Hippotherium primigenium	tx	M2	#a2p	2	1	3	-	DIN2960	0.569146	-1.23525	6.37556	2.38692	4.06499	6.45191	0.423444	0.0787635	0.603901	1.4546	15.8593	0.368593	133.494	0.294246	3.93252	0.020428	0.624289	0.020428	0.449681	0.524993	0.0992957	0.0228906	0.987434	2.91407	0.796004	2.11807	37.4895	35.2859	1.00314	0.519665	3.13055	0.892501	2.23805	0.420406	80	0.51725	320.651	3.32154	0.392965	5004.51	134.975
Hippotherium primigenium	tx	M2	#a2p	2	1	6	-	DIN2960	0.408398	2.34496	28.5531	5.37878	2.12918	7.50795	0.265122	0.0960251	0.355056	0.784986	7.46251	0.78127	176.499	0.397207	5.03808	0.0343667	0.389534	0.0343667	0.264492	0.337218	0.0523161	0.0207031	1.24082	4.83663	3.43634	1.40029	42.2968	40.3117	0.818721	1.29528	1.51287	0.815946	0.696928	0.19418	83	0.946592	309.062	2.93502	0.426415	4970.84	135.005
Hippotherium primigenium	tx	M2	#a2p	2	1	1	-	DIN3177	0.457458	-0.279428	2.94329	1.19238	1.93478	3.12715	0.373237	37.3375	0.577265	0.937759	17.257	0.215081	137.26	0.180166	1.57555	0.0171035	0.594461	0.0171035	0.429559	0.542957	0.0515037	0.01875	0.406668	0.96242	0.321332	0.641087	28.0455	45.9488	0.367416	0.29132	1.88089	0.848191	1.0327	0.349021	65	0.207881	394.648	1.31976	0.273635	4738.1	89.9828
Hippotherium primigenium	tx	M2	#a2p	2	1	3	-	DIN3177	0.471144	-2.0631	11.5361	1.14538	3.30539	4.45077	0.34229	45.3341	0.458241	1.12234	22.414	0.670615	99.504	0.168284	1.36836	0.010327	0.468525	0.010327	0.385741	0.392627	0.0758982	0.00929688	0.509181	1.97478	0.553112	1.42166	46.1982	86.1109	1.26355	0.676483	3.07597	0.639999	2.43597	0.43044	25	0.366913	1026.08	2.37387	0.241826	4991.11	0.203322
Hippotherium primigenium	tx	M2	#a2p	2	1	4	-	DIN3177	0.455092	-0.886261	4.06815	1.02667	2.20408	3.23075	0.356309	53.8475	0.535664	1.18062	25.301	0.789358	140.992	0.20373	1.991	0.0105267	0.546355	0.0105267	0.400462	0.474791	0.0715635	0.0250781	0.525915	1.25	-0.273957	1.52395	24.7164	32.6772	0.277776	0.28503	1.96158	0.719809	1.24177	0.372929	117	0.234083	219.249	1.82347	0.287667	4910.28	90.0326
Hippotherium primigenium	tx	M2	#a2p	2	1	5	-	DIN3177	0.397761	0.356836	3.90425	2.01408	1.91923	3.9333	0.311234	1.4021	0.492042	0.677162	17.1461	0.315205	124.503	0.178344	1.53665	0.0249704	0.517167	0.0249704	0.340829	0.478217	0.0389504	0.0182813	0.536705	1.63297	0.789053	0.843912	33.6619	43.7904	0.350969	0.332887	1.54944	0.85799	0.691447	0.296929	46	0.323756	557.655	2.21189	0.251388	5012.27	0.212402
Hippotherium primigenium	tx	M2	#a2p	1	1	1	-	DIN2861	0.894608	-0.804417	3.66872	1.95354	3.69032	5.64386	0.709731	11.7831	1.01179	2.3051	22.0225	0.870779	13.5023	0.336049	5.23634	0.0248393	1.03659	0.0248393	0.806294	0.899132	0.137453	0.0279688	0.967553	1.32216	0.387882	0.93428	32.4145	32.5641	0.531651	0.475998	4.18751	1.56796	2.61955	0.709142	116	0.390895	221.139	2.8272	0.571233	4668.68	0.174629
Hippotherium primigenium	tx	M2	#a2p	1	1	2	-	DIN2861	0.982383	-1.30569	9.04044	7.99042	5.65465	13.6451	0.71166	0.00885294	1.05079	2.07449	18.1811	0.161228	11.5033	0.422413	5.3434	0.0356066	1.0864	0.0356066	0.750469	0.935802	0.150598	0.00515625	1.92066	7.68781	5.89115	1.79666	162.39	122.304	3.34497	4.0119	5.87804	1.87191	4.00613	0.69496	19	2.12666	1350.11	2.52666	0.512304	4695.54	90.0047
Hippotherium primigenium	tx	M2	#a2p	1	1	3	-	DIN2861	0.928579	-0.109646	4.41717	7.62555	3.57123	11.1968	0.73779	0.0317387	1.1151	1.9079	19.595	0.609958	22.5018	0.379948	5.15668	0.0432216	1.15837	0.0432216	0.846706	1.0477	0.110665	0.0102344	1.01886	3.71551	2.155	1.56051	107.897	77.8052	1.79812	1.53184	4.1351	1.76334	2.37177	0.749063	21	1.12503	1221.53	2.76002	0.642064	4594.09	44.9858
Carcharhinus plumbeus		A			1	1	0	112–292 μm	0.230734	0.203096	2.77302	0.827597	0.710147	1.53774	0.185757	75.2824	0.304677	0.409132	20.1197	0.52473	59.7499	0.0619095	0.191204	0.0116428	0.316164	0.0116428	0.219431	0.295169	0.0209953	0.0093158	0.231676	0.854114	0.470647	0.383467	54.8504	62.6214	0.125446	0.118554	0.986015	0.500826	0.485189	0.193726	25	0.184893	1024	0.523479	0.163689	4908.35	90.0043
Carcharhinus plumbeus		A			1	2	0	112–292 μm	0.225446	0.18384	2.61769	0.751416	1.23031	1.98172	0.181539	85.4538	0.316019	0.401105	18.1432	0.525288	67.2538	0.0619341	0.188118	0.00969111	0.325917	0.00969111	0.2128	0.30433	0.0215875	0.0039142	0.236913	0.730415	0.189007	0.541408	97.1788	165.725	0.253353	0.517714	0.83256	0.431985	0.400575	0.189024	19	0.229111	1347.37	0.670448	0.159184	4837.43	45.0202
Carcharhinus plumbeus		A			1	3	0	112–292 μm	0.339918	-0.0948225	2.66875	0.92974	1.24522	2.17496	0.278363	56.1722	0.456539	0.666871	23.3817	0.685801	39.2537	0.07419	0.267637	0.0112793	0.467792	0.0112793	0.31615	0.431821	0.0359709	0.00379678	0.383199	0.972884	0.473958	0.498925	139.936	126.038	0.344615	0.350966	1.33174	0.683542	0.648196	0.281213	22	0.207387	1163.64	0.845645	0.17492	4811.48	89.9805
Carcharhinus plumbeus		A			1	4	0	112–292 μm	0.309301	-0.384064	2.93703	0.736757	1.30945	2.04621	0.251089	80.5534	0.375581	0.677256	19.0576	0.622387	98.5067	0.071645	0.249686	0.0105265	0.385972	0.0105265	0.285699	0.346597	0.039375	0.00313136	0.248534	1.3602	0.561017	0.799188	135.263	218.981	0.335961	1.04023	1.42087	0.575248	0.845617	0.258524	14	0.262381	1828.57	0.809265	0.216382	4425.45	89.9971
Carcharhinus plumbeus		A			1	1	336	112–292 μm	0.268573	-0.320695	2.85483	0.692752	1.20831	1.90107	0.220072	87.1152	0.324424	0.577363	13.8911	0.27242	98.4931	0.140582	0.951875	0.00908107	0.33347	0.00908107	0.253788	0.301422	0.0320481	0.00875	0.246647	0.976167	0.392007	0.58416	39.9747	72.9475	0.20485	0.721281	0.9438	0.525496	0.418304	0.200266	74	0.177146	346.65	1.25286	0.285885	4047.08	98.2707
Carcharhinus plumbeus		A			1	2	336	112–292 μm	0.252273	-0.469252	3.5722	0.659365	1.15149	1.81086	0.197461	91.452	0.295073	0.599485	12.2685	0.253394	92.5256	0.13342	0.852721	0.0116262	0.306771	0.0116262	0.221391	0.272719	0.0340515	0.00710938	0.301291	0.540382	0.0585661	0.481816	39.6927	93.362	0.188876	0.603911	1.01494	0.467422	0.547517	0.181253	70	0.176156	366.459	1.1039	0.257047	4210.05	90.0002
Carcharhinus plumbeus		A			1	3	336	112–292 μm	0.341999	-0.293719	2.7878	0.822107	1.15437	1.97648	0.276668	70.0415	0.44375	0.745469	23.2894	0.706712	93.4893	0.125869	0.765651	0.0100409	0.453566	0.0100409	0.312488	0.411449	0.0421168	0.00652344	0.377261	0.962062	0.465978	0.496084	48.8975	65.322	0.226607	0.393578	1.20359	0.545667	0.657922	0.268731	65	0.174715	394.648	1.22372	0.244204	4205.59	89.9989
Carcharhinus plumbeus		A			1	4	336	112–292 μm	0.304582	-0.318078	2.71097	0.76974	1.19665	1.9664	0.249564	77.093	0.379929	0.651859	18.6026	0.58638	100.997	0.116978	0.659906	0.00971023	0.389621	0.00971023	0.291848	0.353268	0.0363535	0.00519531	0.422099	0.952149	0.443129	0.50902	61.2017	133.872	0.304595	0.613298	1.28607	0.520129	0.765937	0.247182	58	0.177911	442.278	1.15526	0.263973	3769.22	101.24
Carcharhinus plumbeus		B			1	1	0	51–168 μm	0.412377	-0.0031661	3.05982	1.08951	1.48376	2.57327	0.327689	38.1666	0.561815	0.783552	18.0198	0.221792	86.5011	0.0764303	0.289123	0.0177172	0.579308	0.0177172	0.336384	0.529833	0.0494747	0.0019571	0.416193	0.832439	0.105998	0.726441	145.871	258.205	0.496445	2.01947	2.01649	0.856462	1.16003	0.398822	17	0.237277	1505.88	0.891603	0.230833	4622.96	89.9851
Carcharhinus plumbeus		B			1	2	0	51–168 μm	0.354475	-0.097208	2.41162	0.868323	1.72166	2.58998	0.29229	63.8667	0.472957	0.683404	17.3241	0.213228	93.2444	0.0673167	0.216122	0.0117787	0.484704	0.0117787	0.345315	0.44703	0.0376746	0.00117426	0.264887	1.06142	0.699516	0.361904	249.597	471.614	0.865249	2.31607	1.33289	0.648627	0.684259	0.313466	10	0.274762	2560	1.303	0.206178	4564.07	89.9979
Carcharhinus plumbeus		B			1	3	0	51–168 μm	0.260237	0.251733	3.22396	0.844423	0.828471	1.67289	0.202421	73.3374	0.33537	0.496262	18.0827	0.634997	86.239	0.057581	0.16541	0.0161471	0.351652	0.0161471	0.219898	0.322467	0.0291848	0.00262252	0.195353	0.874475	0.337461	0.537014	133.75	222.258	0.387102	0.452027	1.266	0.693317	0.572685	0.200049	18	0.243967	1422.22	0.764664	0.204812	4559.35	90.017
Carcharhinus plumbeus		B			1	4	0	51–168 μm	0.267468	0.149404	2.95458	0.820285	0.813566	1.63385	0.211361	74.7858	0.355218	0.509226	17.3144	0.455832	81.9953	0.0567585	0.160244	0.014212	0.369307	0.014212	0.235943	0.340892	0.0284147	0.00289651	0.232218	0.99437	0.628213	0.366156	125.056	194.603	0.2361	0.339392	1.2527	0.677379	0.575321	0.230403	19	0.201147	1347.37	0.702954	0.198488	4659.14	89.987
Carcharhinus plumbeus		B			1	2	336	51–168 μm	0.340421	-0.118639	2.81996	1.06946	1.51541	2.58486	0.273784	42.8733	0.441154	0.684459	16.0271	0.197825	87.0058	0.173236	1.4395	0.0139692	0.455249	0.0139692	0.314101	0.415829	0.0394206	0.0200781	0.585262	1.49194	0.339111	1.15283	44.4359	42.6218	0.43974	0.247187	1.29714	0.655976	0.64116	0.277156	185	0.206081	138.66	1.52112	0.320877	4464.51	89.9981
Carcharhinus plumbeus		B			1	3	336	51–168 μm	0.287698	-0.024037	3.13876	0.881822	1.02139	1.90321	0.228193	64.9269	0.398097	0.524945	19.3563	0.680083	93.5015	0.139767	0.944915	0.0116205	0.409482	0.0116205	0.249586	0.378104	0.0313774	0.0214453	0.505387	1.00764	0.358839	0.648798	37.3194	39.2302	0.280191	0.137452	0.994271	0.543376	0.450895	0.218812	191	0.159086	134.304	1.03597	0.24356	4676.09	90.0258
Carcharhinus plumbeus		B			1	4	336	51–168 μm	0.271151	0.143503	3.79277	1.27414	1.11604	2.39018	0.207028	13.42	0.322592	0.56468	16.8977	0.488832	92.7547	0.154465	1.14709	0.0177876	0.340676	0.0177876	0.224534	0.308031	0.0326452	0.0175	0.616194	1.15235	0.533636	0.618713	42.8155	45.4757	0.387789	0.228952	1.30446	0.740794	0.563661	0.219656	164	0.197798	156.415	1.08389	0.255585	4667.74	90.0068
Carcharhinus plumbeus		C			1	1	0	2–8 mm	0.378882	-0.416525	3.54824	0.999074	1.53752	2.53659	0.296804	53.2199	0.444579	0.868257	24.9913	0.806141	93.7481	0.0866948	0.373621	0.0171307	0.461781	0.0171307	0.334554	0.410583	0.0511985	0.00399249	0.244551	1.03951	0.497522	0.541987	97.5356	122.551	0.350227	0.365858	1.78833	0.884125	0.904204	0.33968	26	0.208978	984.615	0.804192	0.249176	4378.04	89.9903
Carcharhinus plumbeus		C			1	2	0	2–8 mm	0.297162	0.0399568	3.78148	1.49468	1.10329	2.59797	0.234497	3.25431	0.350095	0.607441	15.9306	0.60469	87.2472	0.0955918	0.453336	0.0147112	0.364845	0.0147112	0.276699	0.331187	0.0336585	0.00528417	0.280754	0.787361	0.439695	0.347666	102.914	157.899	0.646042	0.807524	1.24422	0.530613	0.71361	0.233558	34	0.261672	752.941	1.01726	0.27523	4150.17	90.018
Carcharhinus plumbeus		C			1	3	0	2–8 mm	0.285299	0.0892304	2.93013	1.0687	0.964438	2.03313	0.225858	39.0473	0.381819	0.551628	18.3424	0.727377	93.0077	0.0881854	0.386468	0.0137341	0.395476	0.0137341	0.249412	0.362843	0.0326337	0.00669329	0.207439	0.744787	0.405114	0.339673	76.2892	113.228	0.406363	0.427192	1.22357	0.587691	0.635878	0.233311	56	0.184402	457.143	0.785024	0.25195	4115.5	90.0023
Carcharhinus plumbeus		C			1	4	0	2–8 mm	0.270349	-0.0460073	2.52327	0.768861	0.858173	1.62703	0.221249	79.0861	0.356783	0.529668	16.3548	0.402924	92.7658	0.0974289	0.469905	0.0105523	0.367412	0.0105523	0.258687	0.338539	0.0288731	0.0117035	0.275295	0.848232	0.428853	0.419379	53.8979	65.65	0.296024	0.254878	1.05244	0.529555	0.522884	0.21874	101	0.149074	253.465	0.879918	0.28118	4059.48	90.0015
Carcharhinus plumbeus		C			1	1	336	2–8 mm	0.256535	-0.331884	3.51914	1.38082	1.57692	2.95774	0.202057	5.54891	0.314409	0.552973	8.07661	0.648089	87.2412	0.278834	3.67727	0.0105202	0.324884	0.0105202	0.227171	0.291444	0.0334397	0.0577734	0.729928	1.60003	0.790361	0.809665	15.8189	15.8142	0.242519	0.227387	0.869646	0.399959	0.469687	0.144465	498	0.236557	51.5103	1.69824	0.350303	4937.48	89.9866
Carcharhinus plumbeus		C			1	2	336	2–8 mm	0.259091	-0.330529	3.42057	1.39881	2.17034	3.56915	0.204131	4.84766	0.316549	0.575774	7.81007	0.500705	81.5028	0.295288	4.06536	0.0105394	0.327136	0.0105394	0.230367	0.292365	0.0347707	0.0503516	0.784142	2.19172	0.908899	1.28282	18.0696	18.6429	0.313972	0.311764	0.708823	0.327423	0.3814	0.138141	403	0.269616	63.6529	2.06062	0.356685	4948.14	89.9722
Carcharhinus plumbeus		C			1	5	336	2–8 mm	0.220418	-0.38114	3.37998	0.791244	1.22094	2.01218	0.172631	83.4841	0.268944	0.49483	3.96271	0.548741	28.2475	0.279017	3.69219	0.00920311	0.278304	0.00920311	0.195723	0.248294	0.0300105	0.0666797	0.634432	1.26313	0.503913	0.759212	14.3815	13.4611	0.20285	0.188557	0.547113	0.25815	0.288962	0.104874	959	0.178552	26.7488	1.25219	0.331294	4750.74	44.9952
Carcharhinus plumbeus		C			1	6	336	2–8 mm	0.257725	-0.130981	4.66403	2.4107	1.57487	3.98557	0.201065	0.0463622	0.310923	0.559957	9.80787	0.594657	50.7546	0.294271	3.84177	0.0114706	0.322227	0.0114706	0.226881	0.288513	0.0337148	0.04625	0.722523	1.44096	0.518712	0.922246	20.6317	19.6079	0.430066	0.335096	0.795697	0.452298	0.343399	0.147407	351	0.281046	73.0829	1.75566	0.317045	4849.12	44.9814
Carcharhinus plumbeus		D			1	1	0	221–513 μm	0.250792	-0.101375	2.55414	0.897714	0.846644	1.74436	0.206143	65.6726	0.315729	0.490567	16.4006	0.657106	81.2527	0.0716878	0.255947	0.00982908	0.325622	0.00982908	0.247138	0.299175	0.0264472	0.00771098	0.259251	0.687154	0.478187	0.208967	68.1642	83.2784	0.163055	0.187512	0.999677	0.444973	0.554704	0.211382	32	0.185745	800	0.666101	0.209163	4367.4	90.0121
Carcharhinus plumbeus		D			1	2	0	221–513 μm	0.225751	0.0602068	2.53824	0.680798	1.09803	1.77883	0.18676	92.8745	0.304781	0.393082	18.7135	0.717761	81.2508	0.0738438	0.268621	0.00887922	0.31365	0.00887922	0.215114	0.292694	0.0209558	0.0073587	0.310849	0.655214	0.283394	0.37182	61.6837	69.7432	0.199088	0.190978	0.878667	0.482937	0.39573	0.191295	35	0.170377	731.429	0.890704	0.166838	4652.17	89.9798
Carcharhinus plumbeus		D			1	3	0	221–513 μm	0.253328	-0.221887	2.78267	0.876988	0.825702	1.70269	0.205806	69.0936	0.31398	0.538595	19.792	0.698032	77.7534	0.0668173	0.222333	0.00948873	0.323614	0.00948873	0.242117	0.293392	0.030222	0.00731956	0.231449	0.391397	0.0328229	0.358574	66.5443	96.9811	0.15311	0.164408	1.08057	0.468026	0.612545	0.214532	23	0.201353	1113.04	0.661587	0.192914	4605.26	90.0005
Carcharhinus plumbeus		D			1	4	0	221–513 μm	0.275602	0.111558	2.29456	0.70081	0.785339	1.48615	0.22912	84.2698	0.376615	0.473469	19.015	0.419836	80.9951	0.0674444	0.226708	0.0102642	0.386747	0.0102642	0.269036	0.361634	0.0251138	0.00986379	0.233538	0.713999	0.232964	0.481035	53.3825	57.1979	0.120915	0.0772504	1.04939	0.591546	0.457847	0.243111	27	0.164484	948.148	0.726589	0.168809	4755.13	90.0141
Carcharhinus plumbeus		D			1	1	336	221–513 μm	0.267639	0.0446175	2.59112	0.990406	0.793944	1.78435	0.221098	51.4202	0.342565	0.489714	18.4197	0.628864	85.5037	0.0709592	0.246933	0.0111318	0.353768	0.0111318	0.264679	0.328541	0.0252266	0.00160156	0.388218	0.800848	0.40818	0.392668	161.943	315.474	0.582991	2.98672	0.989119	0.452109	0.53701	0.225176	24	0.253621	1068.84	0.910287	0.21655	3296.77	85.4909
Carcharhinus plumbeus		D			1	2	336	221–513 μm	0.227528	-0.0198531	2.44855	0.573988	1.0447	1.61869	0.188696	97.7419	0.310475	0.411095	19.5358	0.794582	93.0093	0.0682688	0.229614	0.00785049	0.318238	0.00785049	0.218532	0.296117	0.0221209	0.00316406	0.580816	0.741733	0.264856	0.476877	107.871	138.199	0.298293	0.344118	0.823746	0.447385	0.376361	0.189529	32	0.164501	801.628	0.843864	0.167527	3579.87	90.0192
Carcharhinus plumbeus		D			1	3	336	221–513 μm	0.239712	-0.16368	2.7118	0.782494	0.775215	1.55771	0.194582	80.7983	0.303158	0.486923	21.4008	0.769228	88.0015	0.0591402	0.172327	0.0090017	0.312121	0.0090017	0.228427	0.284224	0.0278971	0.00246094	0.535173	0.93629	0.425199	0.511091	131.29	159.371	0.250804	0.812895	1.02176	0.449245	0.572515	0.20089	20	0.220268	1282.61	0.74907	0.182564	3608.07	90.0034
Carcharhinus plumbeus		D			1	4	336	221–513 μm	0.271381	0.350004	2.53795	0.859496	0.692759	1.55226	0.224143	65.2303	0.374422	0.423752	19.6623	0.716041	93.4991	0.0513061	0.131145	0.0124965	0.387131	0.0124965	0.252441	0.36567	0.0214606	0.00167969	0.248632	0.71327	0.354821	0.358449	146.023	265.868	0.288027	1.39661	1.03048	0.570204	0.460277	0.229116	21	0.21318	1221.53	0.632936	0.159922	3816.85	89.9893
Carcharhinus plumbeus		E			1	1	0	112–292 μm	0.207735	-0.1656	3.93814	0.91312	0.891379	1.8045	0.157076	69.7416	0.253492	0.472127	17.1866	0.774789	82.4864	0.0819565	0.333955	0.011047	0.264691	0.011047	0.164707	0.235689	0.0290025	0.0146783	0.298463	0.969042	0.398463	0.570579	33.7673	48.163	0.122714	0.147909	0.970353	0.410185	0.560168	0.145282	45	0.175364	568.889	0.650417	0.17725	4740.79	89.9776
Carcharhinus plumbeus		E			1	2	0	112–292 μm	0.302147	0.215542	2.6648	1.34128	0.993556	2.33484	0.25285	15.6549	0.40038	0.472159	17.334	0.352554	85.9966	0.0850573	0.357943	0.0120118	0.412389	0.0120118	0.277942	0.386449	0.02594	0.00771098	0.284242	0.723103	0.332953	0.39015	60.7222	98.866	0.183987	0.280302	1.21335	0.528483	0.684868	0.251674	25	0.193757	1024	0.733709	0.204108	4718.24	89.9757
Carcharhinus plumbeus		E			1	3	0	112–292 μm	0.256605	0.0567417	3.09969	0.942593	2.48269	3.42528	0.205779	59.1276	0.328563	0.505543	17.9034	0.383319	81.5065	0.0894398	0.355496	0.0122565	0.340884	0.0122565	0.237539	0.314238	0.026646	0.00199624	0.323296	1.26	0.42813	0.831872	135.427	271.702	0.686861	2.68126	1.07128	0.517298	0.553977	0.204979	12	0.369121	2133.33	2.05712	0.192297	4697.44	90.0441
Carcharhinus plumbeus		E			1	4	0	112–292 μm	0.214055	0.136665	2.78058	0.718103	0.680471	1.39857	0.173758	90.1	0.26573	0.398989	13.0905	0.343227	86.2573	0.0838867	0.349398	0.0108107	0.276298	0.0108107	0.20218	0.255076	0.0212215	0.0200799	0.266641	0.58469	0.186511	0.398179	27.2883	36.4219	0.0935696	0.0882587	0.944319	0.565894	0.378425	0.170668	96	0.111355	266.667	0.737487	0.213883	4635.79	89.9984
Carcharhinus plumbeus		E			1	1	336	112–292 μm	0.225138	-0.265837	3.8023	0.906241	1.15476	2.061	0.172461	69.1914	0.281232	0.498268	19.628	0.800466	111.249	0.104103	0.529377	0.0105999	0.291669	0.0105999	0.184146	0.260708	0.0309609	0.0120313	0.324697	0.507681	0.0857674	0.421914	34.0523	62.8114	0.148503	0.20608	0.999175	0.392923	0.606252	0.17256	41	0.157156	625.661	0.875758	0.1865	4792.43	111.697
Carcharhinus plumbeus		E			1	2	336	112–292 μm	0.275682	0.150948	2.55821	0.943385	1.06811	2.01149	0.230019	53.3781	0.373311	0.447928	18.6704	0.47064	112.25	0.107584	0.565417	0.0109346	0.38408	0.0109346	0.25443	0.35995	0.0241292	0.0121484	0.330161	0.752347	0.467278	0.285068	33.4574	64.4621	0.128972	0.167405	1.10031	0.489847	0.610459	0.225095	52	0.15474	493.31	0.818661	0.21629	4756.09	112.472
Carcharhinus plumbeus		E			1	3	336	112–292 μm	0.23818	-0.0424414	2.58799	0.671318	0.809982	1.4813	0.19506	91.7031	0.309509	0.465525	19.0355	0.168805	81.7555	0.0866226	0.372382	0.00985181	0.319415	0.00985181	0.225967	0.294919	0.0244964	0.0189844	0.280007	0.58505	0.269346	0.315704	25.1673	39.1292	0.0816189	0.101578	1.0009	0.498556	0.502343	0.201225	79	0.119823	324.71	0.70688	0.189178	4789.77	90.0165
Carcharhinus plumbeus		E			1	4	336	112–292 μm	0.221727	0.108463	2.79568	0.711195	0.868485	1.57968	0.179765	89.4969	0.273836	0.416215	13.7053	0.319603	53.7498	0.0940394	0.435852	0.0117322	0.285634	0.0117322	0.207323	0.262852	0.0227816	0.0170703	0.265934	0.631126	0.186646	0.44448	28.6812	44.9698	0.107523	0.126913	0.956425	0.560837	0.395588	0.17016	70	0.13235	366.459	1.06272	0.215954	4663.9	90.0093
Carcharhinus plumbeus		F			1	1	0	51–168 μm	0.297092	0.209217	2.54063	0.82815	0.886205	1.71436	0.242418	69.5758	0.430321	0.50616	19.2475	0.238738	93.4988	0.0810917	0.327214	0.0106341	0.44093	0.0106341	0.272828	0.413597	0.0273333	0.0149914	0.266875	0.584657	0.203765	0.380892	37.8353	43.0783	0.10852	0.100222	1.2349	0.699243	0.535662	0.261449	47	0.136675	544.681	0.608448	0.184266	4878.77	89.9738
Carcharhinus plumbeus		F			1	2	0	51–168 μm	0.309412	-0.0143235	2.18807	0.822401	0.859714	1.68212	0.259084	69.454	0.425405	0.557705	22.2292	0.337698	99.4952	0.073522	0.269277	0.00878758	0.434359	0.00878758	0.305529	0.403925	0.030434	0.0138954	0.245456	0.56726	0.137756	0.429504	39.8545	48.3681	0.118862	0.116757	1.1279	0.557206	0.570694	0.282794	26	0.154935	984.615	0.491289	0.15018	4935.55	89.9607
Carcharhinus plumbeus		F			1	3	0	51–168 μm	0.317137	0.722365	3.51713	1.32114	0.862754	2.1839	0.241784	15.7673	0.481988	0.485441	25.5478	0.798073	72.9997	0.070055	0.243805	0.0187677	0.500943	0.0187677	0.23807	0.470275	0.0306671	0.00414905	0.268573	0.291079	0.0237862	0.267293	71.3635	111.301	0.237783	0.249472	1.42952	0.799801	0.629714	0.270485	17	0.355536	1505.88	0.553533	0.153206	4793.69	90.0162
Carcharhinus plumbeus		F			1	4	0	51–168 μm	0.207671	-0.159629	2.97487	0.698457	0.770838	1.4693	0.164085	92.3288	0.271553	0.429731	17.9779	0.488527	98.7433	0.0691811	0.238301	0.00853402	0.280066	0.00853402	0.184015	0.253952	0.0261134	0.0171833	0.212625	0.569398	0.324202	0.245196	35.4371	42.5356	0.102964	0.0848393	0.85916	0.414543	0.444616	0.161752	51	0.104863	501.961	0.672286	0.145105	4905.1	89.9943
Carcharhinus plumbeus		F			1	1	336	51–168 μm	0.295302	-0.183216	3.22609	1.06768	1.12505	2.19273	0.234368	40.9829	0.394928	0.595796	18.4937	0.441335	113.504	0.180188	1.57428	0.0111975	0.405805	0.0111975	0.264356	0.371634	0.0341718	0.0373828	0.532349	0.917673	0.446942	0.47073	22.2257	21.7978	0.175499	0.165767	1.0863	0.554878	0.531426	0.21816	311	0.171234	82.4827	0.98512	0.272408	4776.81	116.47
Carcharhinus plumbeus		F			1	2	336	51–168 μm	0.293939	0.0357178	3.70101	1.31316	1.33891	2.65207	0.228702	13.1175	0.364041	0.567247	18.8402	0.495677	112.246	0.193459	1.79355	0.0163087	0.380389	0.0163087	0.254702	0.346776	0.0336122	0.0292969	0.557823	1.45302	0.710033	0.742991	24.2732	28.3051	0.199284	0.221216	1.19347	0.664129	0.529337	0.197896	206	0.21307	124.525	1.26952	0.255495	4839.75	108.494
Carcharhinus plumbeus		F			1	3	336	51–168 μm	0.316846	0.469878	3.3572	1.12652	1.11119	2.23772	0.241086	28.466	0.44495	0.545658	24.9365	0.828329	118.262	0.171219	1.42055	0.0198755	0.464819	0.0198755	0.262409	0.432169	0.0326499	0.0286719	0.502346	0.68178	0.161846	0.519934	23.7315	27.9001	0.201393	0.18305	1.33974	0.777604	0.562132	0.243212	217	0.173165	118.212	1.0382	0.248974	4758.14	116.559
Carcharhinus plumbeus		F			1	4	336	51–168 μm	0.231978	-0.239563	3.10687	0.82759	0.994971	1.82256	0.185088	78.1351	0.29237	0.498902	18.8172	0.478784	119.742	0.153103	1.12506	0.00892382	0.301183	0.00892382	0.207558	0.272139	0.0290442	0.0289063	0.4123	0.897885	0.285001	0.612885	23.4667	29.6496	0.167902	0.12986	0.88652	0.372714	0.513806	0.183758	195	0.148086	131.549	1.1805	0.226025	4913.52	89.9948
Carcharhinus plumbeus		G			1	1	0	2–8 mm	0.307354	-0.103933	2.7902	0.845534	1.49734	2.34288	0.246933	70.1729	0.391016	0.614134	16.9719	0.450484	86.2613	0.0922066	0.410469	0.0124831	0.403396	0.0124831	0.280145	0.366466	0.0369307	0.00414905	0.264046	1.31879	0.398454	0.920336	98.6296	159.049	0.57966	0.503156	1.25369	0.623004	0.630688	0.247681	27	0.260689	948.148	0.928961	0.271661	4369.02	90.0081
Carcharhinus plumbeus		G			1	2	0	2–8 mm	0.248912	-0.0666644	2.59181	0.737865	0.882535	1.6204	0.203539	84.8412	0.337188	0.482434	13.2932	0.310397	86.742	0.0855335	0.363722	0.00831819	0.345361	0.00831819	0.236466	0.319396	0.0259657	0.00986379	0.237718	0.632189	0.279487	0.352703	56.1952	74.5447	0.204347	0.130005	1.00782	0.484015	0.523801	0.204813	45	0.16079	568.889	0.854016	0.277404	4382.64	89.9976
Carcharhinus plumbeus		G			1	3	0	2–8 mm	0.419253	0.0479511	2.79297	1.30167	1.14841	2.45008	0.338569	24.2607	0.519658	0.847642	19.8167	0.416789	86.4972	0.0896562	0.398935	0.0210945	0.540935	0.0210945	0.396507	0.498198	0.0427366	0.00348364	0.252383	0.933745	0.60724	0.326505	111.501	174.148	0.409741	0.408667	1.72333	0.876133	0.847194	0.352566	17	0.269149	1505.88	1.03129	0.272803	4358.67	90.0133
Carcharhinus plumbeus		G			1	4	0	2–8 mm	0.347017	-0.135438	2.96539	0.93816	1.60162	2.53978	0.280378	56.9384	0.455957	0.681707	17.4252	0.497833	93.7425	0.0827301	0.340581	0.01366	0.469863	0.01366	0.325333	0.433166	0.0366972	0.00305308	0.269383	0.691418	0.172793	0.518625	120.151	196.115	1.25686	0.585763	1.51111	0.704068	0.807045	0.29572	18	0.258045	1422.22	0.915473	0.250207	4364.2	89.9869
Carcharhinus plumbeus		G			1	1	336	2–8 mm	0.264586	-1.13098	6.07169	0.912497	1.43392	2.34642	0.195024	70.0658	0.293211	0.675234	8.39477	0.742784	99.2444	0.232615	2.56044	0.00949335	0.302538	0.00949335	0.207384	0.258323	0.0442146	0.038125	0.463336	1.64339	0.533396	1.10999	20.7979	23.1313	0.289101	0.266283	0.982408	0.313895	0.668513	0.138745	352	0.1956	72.8753	1.58595	0.322159	4565.84	89.9666
Carcharhinus plumbeus		G			1	2	336	2–8 mm	0.208933	-0.613177	4.61859	1.06108	1.14743	2.20851	0.158778	40.6665	0.240652	0.493437	6.23848	0.464856	87.2384	0.200368	1.90954	0.00889349	0.249631	0.00889349	0.173432	0.218203	0.031428	0.0325391	0.423447	1.27888	0.60263	0.676247	22.9204	25.9033	0.310947	0.277928	0.639809	0.300848	0.338961	0.112054	329	0.185312	77.9699	1.40377	0.28644	4533.81	89.9801
Carcharhinus plumbeus		G			1	3	336	2–8 mm	0.208047	-0.810931	4.96387	1.50066	1.28274	2.7834	0.157316	0.207498	0.237155	0.507784	5.9929	0.644621	86.9928	0.206151	2.0293	0.00819982	0.245274	0.00819982	0.168861	0.212152	0.0331224	0.0273047	0.42727	1.73024	0.598881	1.13136	27.4855	32.9326	0.381024	0.427771	0.633747	0.266829	0.366918	0.102451	266	0.220647	96.4365	1.36162	0.289206	4561.74	90.0033
Carcharhinus plumbeus		G			1	4	336	2–8 mm	0.257018	-0.581409	3.77025	0.898318	1.37166	2.26998	0.201477	68.8603	0.302059	0.605491	6.02658	0.788375	65.0031	0.280759	3.72945	0.00943199	0.311472	0.00943199	0.226822	0.274613	0.036859	0.0542188	0.562756	1.6202	0.532298	1.0879	15.692	17.1757	0.258656	0.234075	0.824231	0.423031	0.4012	0.120784	654	0.196512	39.2234	1.60001	0.36657	4651.33	63.5208
Carcharhinus plumbeus		I			1	1	0	112–292 μm	0.340482	0.0183419	3.32845	0.991573	1.17159	2.16317	0.266765	50.6334	0.396568	0.689812	20.1635	0.48729	50.9984	0.0745481	0.276795	0.0216017	0.417996	0.0216017	0.294153	0.377841	0.0401553	0.00450133	0.253124	0.765464	0.326498	0.438966	115.894	107.087	0.67175	0.197316	1.77712	0.904929	0.872191	0.327719	22	0.236179	1163.64	0.800412	0.210109	4438.73	63.5136
Carcharhinus plumbeus		I			1	2	0	112–292 μm	0.244437	0.0264819	3.08356	0.869148	1.00797	1.87712	0.194525	70.0029	0.3222	0.459292	23.9032	0.648492	73.4953	0.0716642	0.255806	0.0113639	0.333403	0.0113639	0.224797	0.308532	0.0248711	0.00720213	0.212073	0.818928	0.21374	0.605188	65.8298	88.6238	0.227816	0.367222	0.980744	0.503065	0.477679	0.181918	26	0.185595	984.615	0.735433	0.197688	4605.23	63.5285
Carcharhinus plumbeus		I			1	3	0	112–292 μm	0.302034	0.172032	3.08876	1.37652	0.835412	2.21193	0.241608	11.0371	0.401212	0.576546	19.8061	0.563175	73.0009	0.0717161	0.256325	0.0141542	0.415638	0.0141542	0.270616	0.382883	0.0327553	0.0046579	0.261105	0.744803	0.128962	0.615841	117.965	119.389	0.306547	0.232434	1.18697	0.579841	0.607128	0.255554	16	0.267475	1600	0.640656	0.196219	4755.92	90.0055
Carcharhinus plumbeus		I			1	4	0	112–292 μm	0.40568	0.0302524	2.55559	1.20502	1.08372	2.28874	0.331659	32.4069	0.525852	0.761964	17.7527	0.209995	69.4995	0.0717873	0.256737	0.0175798	0.543595	0.0175798	0.391743	0.50364	0.0399547	0.00313136	0.253877	0.542593	0.0110932	0.5315	141.154	182.834	0.299327	0.308831	1.68876	0.775551	0.913211	0.362093	12	0.310651	2133.33	0.658106	0.22148	4648.75	63.5231
Carcharhinus plumbeus		I			1	1	336	112–292 μm	0.363186	-0.163822	3.10473	1.15027	1.28768	2.43794	0.284833	33.1936	0.455594	0.761378	17.4607	0.654679	32.5046	0.16208	1.26008	0.0165484	0.471975	0.0165484	0.324851	0.426393	0.0455824	0.0125781	0.504005	0.948656	0.420625	0.528031	60.2107	56.499	0.49671	0.33002	1.6336	0.865425	0.768171	0.292	107	0.232707	239.739	1.18627	0.291112	3965.13	33.7492
Carcharhinus plumbeus		I			1	2	336	112–292 μm	0.311562	-0.352949	4.17445	1.566	1.59626	3.16226	0.243417	3.07781	0.386765	0.606272	18.7668	0.604729	60.2537	0.125273	0.749701	0.0138959	0.400806	0.0138959	0.274142	0.364361	0.0364446	0.00492188	0.61747	1.2989	0.546366	0.752536	106.256	120.847	0.750412	0.541392	1.47604	0.643749	0.832292	0.264825	42	0.268998	610.765	1.79821	0.275274	4023.82	63.4768
Carcharhinus plumbeus		I			1	3	336	112–292 μm	0.455017	-0.276776	3.13327	1.24399	1.92	3.16399	0.359069	28.4397	0.605362	0.956499	22.0523	0.456788	58.2554	0.139364	0.932746	0.0156541	0.621178	0.0156541	0.416069	0.564363	0.0568148	0.00625	0.537112	1.28353	0.791268	0.492259	108.612	89.8205	0.558526	0.773715	1.77215	0.840194	0.931957	0.399793	60	0.265598	427.535	0.901197	0.28247	4084.22	45.0031
Carcharhinus plumbeus		I			1	4	336	112–292 μm	0.345045	-0.129008	2.74994	0.9344	1.27575	2.21015	0.279414	58.499	0.439734	0.690621	17.6331	0.627533	58.5071	0.184368	1.60865	0.0142107	0.454053	0.0142107	0.331186	0.417181	0.0368716	0.0137891	0.521367	0.823557	0.52068	0.302877	49.8663	53.5457	0.264444	0.274359	1.31793	0.698615	0.619316	0.244497	144	0.190509	178.14	1.38342	0.322385	4022.69	58.5008
Carcharhinus plumbeus		J			1	1	0	51–168 μm	0.341845	0.593298	4.46374	1.96683	0.891382	2.85821	0.26853	1.07971	0.428767	0.590903	19.1075	0.413363	72.9969	0.0792454	0.31278	0.0198273	0.448456	0.0198273	0.311991	0.418591	0.0298651	0.00332707	0.309328	0.95777	0.407016	0.550754	98.8067	109.513	0.261177	0.302033	1.50532	0.844362	0.660962	0.288701	11	0.460638	2327.27	0.635446	0.180752	5108.72	89.9978
Carcharhinus plumbeus		J			1	2	0	51–168 μm	0.279578	0.0237799	2.47794	0.929521	0.851108	1.78063	0.232957	56.8692	0.369213	0.509422	18.2311	0.25796	67.2464	0.0765465	0.291802	0.0100546	0.379266	0.0100546	0.265645	0.351785	0.0274818	0.013778	0.285403	0.398707	0.109258	0.28945	35.5818	46.8774	0.0913462	0.086076	1.10463	0.484124	0.620504	0.243838	36	0.156391	711.111	0.555116	0.164622	5055.51	45.0044
Carcharhinus plumbeus		J			1	3	0	51–168 μm	0.285185	-0.45356	2.98099	0.77777	1.06538	1.84315	0.228122	78.6905	0.343331	0.648053	18.61	0.393141	42.2579	0.0758866	0.286292	0.00915153	0.352448	0.00915153	0.26894	0.314235	0.038213	0.0109206	0.291468	0.578524	0.293484	0.28504	44.6996	59.7456	0.104322	0.134343	1.37555	0.55281	0.822741	0.255595	22	0.181022	1163.64	0.592965	0.176733	5063.49	44.9702
Carcharhinus plumbeus		J			1	4	0	51–168 μm	0.257312	0.223267	2.88685	0.950648	0.941472	1.89212	0.207264	56.4858	0.335858	0.449274	21.3178	0.562006	60.4979	0.0897765	0.381225	0.0135526	0.349399	0.0135526	0.235265	0.32448	0.0249197	0.0161657	0.35093	1.00216	0.34539	0.656767	36.8483	43.977	0.111311	0.123433	1.1391	0.59199	0.547106	0.22295	38	0.171803	673.684	0.772631	0.161577	5096.01	63.5146
Carcharhinus plumbeus		J			1	1	336	51–168 μm	0.353055	-0.529837	3.83665	1.0058	1.90358	2.90938	0.272697	52.0536	0.434869	0.805001	13.7413	0.352685	109.753	0.241259	2.7806	0.0134976	0.448654	0.0134976	0.294186	0.396083	0.0525708	0.03875	0.668208	1.67447	0.670373	1.00409	22.3649	22.3538	0.280896	0.242203	1.59077	0.591855	0.998919	0.252437	339	0.224042	75.6699	1.64725	0.392436	4706.77	89.9855
Carcharhinus plumbeus		J			1	2	336	51–168 μm	0.401951	-0.433507	3.83715	2.04844	1.92902	3.97746	0.309345	0.0106806	0.477776	0.869814	15.85	0.346526	110.251	0.226345	2.42431	0.0197541	0.497427	0.0197541	0.339643	0.441289	0.056138	0.0232813	0.671477	1.76205	0.935128	0.826918	33.2762	35.5478	0.451826	0.40035	1.93188	0.770708	1.16117	0.280965	176	0.276854	145.751	1.67421	0.37621	4695.59	90.0381
Carcharhinus plumbeus		J			1	3	336	51–168 μm	0.381522	-0.557052	3.13647	0.926662	1.54084	2.4675	0.308175	60.7415	0.460641	0.888263	16.5636	0.229308	92.7602	0.234777	2.6298	0.0105493	0.471075	0.0105493	0.364269	0.421689	0.0493855	0.0412109	0.605242	1.23802	0.305837	0.932186	21.9647	21.2662	0.232657	0.210454	1.46496	0.565833	0.899125	0.304577	376	0.195125	68.2237	1.6909	0.360174	4744.16	89.9809
Carcharhinus plumbeus		K			1	1	0	2–8 mm	0.319862	-0.451398	2.93722	0.772589	1.08283	1.85542	0.255144	76.4472	0.394767	0.767243	19.4101	0.590704	86.7402	0.078554	0.307066	0.0103947	0.405318	0.0103947	0.304085	0.363352	0.0419662	0.00868953	0.231254	0.709417	0.359043	0.350374	59.2662	89.5688	0.184794	0.227066	1.45454	0.5945	0.860042	0.288732	34	0.160833	752.941	0.683089	0.203842	4642.42	90.0109
Carcharhinus plumbeus		K			1	2	0	2–8 mm	0.375615	-0.00239066	2.76167	0.990522	1.28809	2.27862	0.30109	49.8296	0.510096	0.736349	20.4071	0.462743	93.7597	0.086183	0.369029	0.0145605	0.524908	0.0145605	0.337558	0.483368	0.0415402	0.00536246	0.280426	0.603469	0.336174	0.267295	74.473	109.204	0.357372	0.580394	1.71504	0.902358	0.81268	0.310781	27	0.246879	948.148	0.7637	0.264516	4369	90.0071
Carcharhinus plumbeus		K			1	3	0	2–8 mm	0.365927	0.31781	3.49109	1.16424	1.34654	2.51077	0.285801	30.3917	0.460281	0.650712	16.3575	0.358961	86.2541	0.089607	0.39899	0.0237925	0.4841	0.0237925	0.311673	0.446944	0.0371563	0.00281823	0.216776	0.997513	0.419042	0.578472	91.8816	246.398	0.433864	12.2485	1.73224	1.06622	0.666021	0.329538	27	0.305245	948.148	0.943403	0.29759	4140.61	89.9849
Carcharhinus plumbeus		K			1	4	0	2–8 mm	0.475926	-0.238445	3.02665	1.29089	1.66926	2.96014	0.373268	26.6189	0.585797	1.02434	19.7066	0.494914	86.0092	0.0959421	0.456502	0.0217642	0.607415	0.0217642	0.41227	0.540103	0.0673123	0.00230938	0.237646	1.02952	0.339494	0.690026	129.237	244.194	0.83384	1.72941	2.08714	1.09397	0.993172	0.407862	17	0.370473	1505.88	0.950227	0.306288	4084.45	90.0149
Carcharhinus plumbeus		K			1	1	336	2–8 mm	0.331541	-0.815299	5.78957	2.64457	2.73596	5.38053	0.246389	0.00659488	0.36545	0.811625	5.7324	0.483105	102.753	0.342268	5.02795	0.0145477	0.380104	0.0145477	0.262856	0.327658	0.0524456	0.0273047	0.808622	3.66575	1.17189	2.49387	26.8107	33.2229	0.558945	0.718757	1.28955	0.484683	0.804869	0.17721	173	0.453877	148.278	2.87875	0.459966	4763.02	90.0004
Carcharhinus plumbeus		K			1	4	336	2–8 mm	0.255266	-0.477066	4.27589	1.71539	1.83064	3.54603	0.198178	0.141403	0.306133	0.577692	11.8629	0.737636	106.492	0.246526	2.79285	0.0107053	0.31667	0.0107053	0.219708	0.281429	0.0352403	0.0310156	0.613815	2.0702	1.16116	0.909044	24.5878	27.9526	0.418308	0.416854	0.940152	0.450982	0.48917	0.159785	235	0.285254	109.158	2.05463	0.304215	4793.01	89.9962
Carcharhinus plumbeus		K			1	5	336	2–8 mm	0.27583	-0.873239	5.49669	1.37626	1.42357	2.79982	0.205356	5.75293	0.309437	0.680818	6.96636	0.681711	93.2444	0.269744	3.38332	0.0113042	0.320936	0.0113042	0.218793	0.276933	0.0440026	0.0401953	0.71677	1.86473	0.910705	0.954022	19.1267	21.8797	0.30534	0.285477	0.99633	0.358247	0.638082	0.146878	392	0.239932	65.4391	1.7742	0.375347	4721.8	90.0033
Carcharhinus plumbeus		K			1	6	336	2–8 mm	0.251021	-0.456433	4.9562	1.46719	1.35239	2.81958	0.188955	2.22001	0.288061	0.563452	7.00125	0.533021	86.2452	0.261312	3.11521	0.0123193	0.300232	0.0123193	0.201943	0.26461	0.0356217	0.0382422	0.750175	2.20164	1.12599	1.07565	18.9563	22.4133	0.305913	0.312287	0.948576	0.277519	0.671056	0.120493	344	0.253535	74.5701	1.58587	0.345251	4706.75	89.9922
Carcharhinus plumbeus		L			1	1	0	221–513 μm	0.443526	0.153094	2.5239	1.28283	1.51586	2.79869	0.36699	28.2801	0.602931	0.756473	16.2731	0.456948	94.2431	0.125066	0.772457	0.0169113	0.619932	0.0169113	0.418335	0.580937	0.0389951	0.0058713	0.270491	1.43601	0.847021	0.588992	95.6056	128.046	0.553253	0.952124	1.92282	1.06725	0.855564	0.355177	31	0.263174	825.806	1.10731	0.399862	4110.22	90.0008
Carcharhinus plumbeus		L			1	2	0	221–513 μm	0.524782	0.229277	2.86807	2.05731	1.62338	3.68069	0.41955	2.6723	0.728253	0.928821	18.4566	0.459624	93.2472	0.115129	0.65625	0.0237664	0.751979	0.0237664	0.474768	0.701026	0.0509528	0.0019571	0.271988	1.85574	0.720872	1.13487	151.93	370.832	0.930712	5.48092	2.10555	1.04662	1.05893	0.448729	19	0.477908	1347.37	1.24406	0.396047	4167.56	90.0055
Carcharhinus plumbeus		L			1	3	0	221–513 μm	0.38133	0.0110876	2.56335	1.05231	1.15368	2.20599	0.310492	45.0797	0.492832	0.72316	17.2993	0.57474	93.2497	0.106748	0.563308	0.0167821	0.509753	0.0167821	0.363616	0.47011	0.0396436	0.00606701	0.252792	0.90498	0.490131	0.414848	72.8129	114.957	0.290805	0.545736	1.62155	0.820353	0.801202	0.31397	36	0.2286	711.111	1.08599	0.337708	4204.19	90.0073
Carcharhinus plumbeus		L			1	4	0	221–513 μm	0.345695	-0.258457	2.51419	0.858919	0.949175	1.80809	0.283069	66.6638	0.444088	0.721082	17.5614	0.622375	93.5054	0.0945181	0.443544	0.00975828	0.453764	0.00975828	0.329729	0.411493	0.0422712	0.0073587	0.20589	1.23799	0.656851	0.581142	71.1289	100.676	0.347534	0.337783	1.32524	0.595434	0.729803	0.285081	41	0.170489	624.39	1.15812	0.303247	4051.33	89.9854
Carcharhinus plumbeus		L			1	1	336	221–513 μm	0.393471	0.259263	2.60326	1.11126	1.31968	2.43093	0.320491	36.5719	0.565095	0.647852	16.2719	0.202804	93.9964	0.122409	0.72846	0.0157864	0.581073	0.0157864	0.360883	0.546523	0.0345494	0.00707031	0.537053	1.13291	0.398344	0.734567	81.0456	100.727	0.581914	0.514531	1.64363	0.923232	0.720399	0.318746	62	0.212794	413.744	1.00999	0.351785	3307.67	90.0016
Carcharhinus plumbeus		L			1	2	336	221–513 μm	0.49336	0.169389	2.77493	1.81538	1.56779	3.38317	0.402253	5.15642	0.670683	0.889263	19.6013	0.490532	86.2519	0.120372	0.709012	0.0204423	0.690936	0.0204423	0.441602	0.641388	0.0495477	0.00378906	0.565272	1.2474	0.204317	1.04308	85.8683	179.656	0.625663	1.20408	2.13559	1.05162	1.08398	0.412423	37	0.292767	693.3	1.15133	0.354323	3337.08	90.0192
Carcharhinus plumbeus		L			1	3	336	221–513 μm	0.370377	0.0214854	2.65	1.19969	1.10053	2.30022	0.300555	30.543	0.482467	0.694512	14.7476	0.361533	67.2402	0.113472	0.632422	0.0160212	0.498461	0.0160212	0.34369	0.458896	0.0395645	0.00644531	0.506454	1.07173	0.608722	0.463004	68.1081	105.154	0.439882	0.483383	1.57252	0.715579	0.856937	0.305276	58	0.22779	442.278	1.08588	0.321631	3451.86	90.009
Carcharhinus plumbeus		L			1	4	336	221–513 μm	0.325523	-0.282688	2.47217	0.937953	0.924291	1.86224	0.268456	58.0343	0.41018	0.697163	16.8419	0.55629	65.7437	0.117538	0.673821	0.00938139	0.419656	0.00938139	0.305489	0.378017	0.0416388	0.0103125	0.527324	0.776063	0.486523	0.28954	64.4878	78.162	0.4067	0.362528	1.22503	0.532212	0.692813	0.268221	97	0.175968	264.455	1.27963	0.312503	3377.81	89.9915
Carcharhinus plumbeus		M			1	1	0	221–513 μm	0.297251	0.45844	3.18773	0.919335	0.951745	1.87108	0.232757	57.9892	0.408282	0.478569	21.5311	0.54985	72.7511	0.078533	0.307022	0.0178295	0.426308	0.0178295	0.252967	0.398336	0.0279726	0.0114686	0.244288	0.959154	0.303427	0.655727	43.9564	62.6002	0.13954	0.131637	1.40468	0.841328	0.563351	0.274396	28	0.196725	914.286	0.783518	0.177094	4780.22	90.0158
Carcharhinus plumbeus		M			1	2	0	221–513 μm	0.303551	-0.0856506	2.76215	1.04947	1.02085	2.07033	0.245162	46.5349	0.381342	0.607943	21.8077	0.845033	69.2553	0.0795636	0.315206	0.0132616	0.394694	0.0132616	0.299332	0.363156	0.0315383	0.00966808	0.252861	0.301045	0.0322915	0.268754	49.732	71.5819	0.142112	0.147922	1.24121	0.572952	0.668263	0.253025	15	0.267615	1706.67	0.610057	0.172766	4844.28	89.9737
Carcharhinus plumbeus		M			1	3	0	221–513 μm	0.365169	0.450036	4.07299	1.22761	1.31981	2.54742	0.278839	23.4195	0.426688	0.592162	17.4995	0.365617	67.7524	0.0823336	0.337253	0.0300271	0.456874	0.0300271	0.29241	0.419997	0.0368763	0.00497104	0.229581	0.826632	0.358295	0.468336	80.2032	127.865	0.249484	0.425495	1.70728	1.09091	0.616371	0.333086	13	0.281949	1969.23	0.651795	0.202382	4693.75	89.9901
Carcharhinus plumbeus		M			1	4	0	221–513 μm	0.388718	0.221922	2.39112	1.203	1.11758	2.32057	0.321774	30.9151	0.5529	0.636975	21.3582	0.189595	86.2384	0.0778097	0.301449	0.0134219	0.566351	0.0134219	0.355074	0.531216	0.0351351	0.00555817	0.233522	1.2046	0.497852	0.70675	80.5775	125.789	0.245309	0.304796	1.58299	0.787176	0.79581	0.345259	17	0.246996	1505.88	0.700027	0.189169	4598.02	90.0122
Carcharhinus plumbeus		M			1	1	336	221–513 μm	0.294746	0.167619	2.60233	0.812623	0.948456	1.76108	0.239735	71.725	0.41078	0.519506	20.5951	0.514663	64.998	0.109321	0.576179	0.0126084	0.423665	0.0126084	0.27613	0.395915	0.0277505	0.00640625	0.40703	0.577259	0.247346	0.329913	62.8549	90.1436	0.22241	0.296925	1.19564	0.688885	0.506757	0.266376	68	0.171937	377.237	1.00362	0.227241	3672.16	63.5809
Carcharhinus plumbeus		M			1	2	336	221–513 μm	0.240969	-0.0839286	2.84088	0.760886	0.847179	1.60807	0.192438	83.1086	0.317361	0.483898	17.4296	0.684667	65.0015	0.0948461	0.440701	0.00990728	0.327	0.00990728	0.223605	0.298947	0.028053	0.00675781	0.338674	0.739655	0.375581	0.364075	54.1807	63.8251	0.193441	0.301	0.968935	0.456415	0.512519	0.187169	60	0.15688	427.535	0.727396	0.198918	3659.48	63.5629
Carcharhinus plumbeus		M			1	3	336	221–513 μm	0.374058	0.32039	3.83058	1.20914	1.78794	2.99708	0.288904	25.7739	0.497937	0.574746	15.7052	0.387177	50.738	0.106932	0.554196	0.0234069	0.521436	0.0234069	0.300549	0.483704	0.0377322	0.00371094	0.512386	1.33876	0.522835	0.815928	115.378	120.93	0.531999	0.666177	1.63439	1.05523	0.579158	0.313384	35	0.26487	732.917	0.877116	0.294672	3548.73	51.1291
Carcharhinus plumbeus		M			1	4	336	221–513 μm	0.404059	0.0622057	3.01094	1.50944	1.59666	3.1061	0.321277	12.7359	0.565104	0.729459	16.5196	0.578336	122.24	0.101448	0.502641	0.0153177	0.580062	0.0153177	0.359532	0.538533	0.0415291	0.00273437	0.53571	1.20479	0.559909	0.64488	175.462	157.725	0.968953	0.699669	1.56616	0.770384	0.795772	0.342099	27	0.308438	950.078	1.41229	0.283536	3455.02	123.714
Crocodilus niloticus		A			1	1	0	221–513 μm	1.51681	0.32848	2.54159	4.25229	6.61381	10.8661	1.23687	2.32424	2.12278	2.42682	13.6374	0.168654	103.489	0.411307	5.28123	0.0729806	2.196	0.0729806	1.43611	2.0725	0.123494	0.00125	11.1043	6.90157	2.07093	4.83064	113.711	367.871	1.8997	3.7347	6.73264	3.40251	3.33013	1.73681	33	1.10623	777.337	5.21751	1.22391	4117.91	89.9989
Crocodilus niloticus		A			1	1	336	221–513 μm	1.04988	0.327333	4.92886	7.31199	10.219	17.531	0.801748	0.0259359	1.13501	1.85994	14.5165	0.161417	79	0.362921	3.26377	0.082742	1.21778	0.082742	0.88954	1.11322	0.104562	0.000234375	15.6638	7.3182	2.95268	4.36551	84.2779	20.9402	4.15988	0.788698	6.96252	3.4914	3.47112	1.65278	12	2.35766	2137.68	6.0917	0.746485	3345.38	89.9772
Crocodilus niloticus		A			1	2	0	221–513 μm	0.995885	0.266733	2.98425	4.02118	4.29413	8.31531	0.808954	0.0109643	1.3479	1.54837	11.4582	0.142254	15.2477	0.372039	4.90503	0.0505035	1.39868	0.0505035	0.891528	1.31425	0.0844354	0.00171875	12.5126	4.58344	2.59689	1.98655	193.139	219.703	2.99013	39.4077	5.2057	2.63642	2.56929	1.13613	44	0.968548	583.003	4.21098	0.95508	4310.78	44.9789
Crocodilus niloticus		A			1	2	336	221–513 μm	0.973971	0.0129927	2.68742	3.1341	3.85547	6.98958	0.800951	1.53433	1.21395	1.87806	11.7	0.144975	86.0024	0.294556	3.3944	0.0467811	1.26071	0.0467811	0.93115	1.16885	0.0918547	0.00109375	6.92765	4.88124	1.86681	3.01443	123.219	391.046	2.36734	52.0675	3.93053	2.06503	1.8655	0.837352	36	0.84574	712.559	3.69598	0.837051	3377.95	44.986
Crocodilus niloticus		A			1	3	0	221–513 μm	0.72096	0.0987864	3.46844	2.49098	2.62519	5.11617	0.563426	2.84582	0.90073	1.39741	16.3116	0.560646	93.4919	0.267218	3.17403	0.0426908	0.943362	0.0426908	0.611535	0.863977	0.0793847	0.003125	2.9024	3.92748	2.05829	1.86918	187.268	216.83	2.08044	5.52294	3.52142	1.88752	1.6339	0.589387	82	0.425289	312.831	2.48235	0.611767	4463.83	93.2722
Crocodilus niloticus		A			1	3	336	221–513 μm	0.651357	0.108565	3.2023	2.13782	2.35284	4.49066	0.514463	4.54502	0.806759	1.27281	16.4831	0.487527	91.7632	0.153753	1.12859	0.0375748	0.844426	0.0375748	0.566757	0.774033	0.0703936	0.000742188	2.80482	2.43048	1.34596	1.08452	355.262	883.741	4.09704	34.9675	3.01249	1.70922	1.30326	0.654551	29	0.497382	884.556	2.07631	0.493535	3448.05	90.0035
Crocodilus niloticus		A			1	4	0	221–513 μm	0.886319	0.915177	15.0971	11.0975	7.06378	18.1612	0.686352	0.0425765	1.00521	1.77568	12.6459	0.157	87.2484	0.537154	6.22736	0.0367197	1.04188	0.0367197	0.813861	0.940869	0.101013	0.000820313	16.9615	7.85435	3.81565	4.0387	44.7143	78.56	2.33448	2.16504	6.50106	2.97125	3.5298	1.55211	31	1.46156	827.487	3.95649	0.660113	4324.9	89.996
Crocodilus niloticus		A			1	4	336	221–513 μm	0.730377	-0.543906	4.44426	2.68234	5.16331	7.84566	0.559969	0.459203	0.917638	1.53266	14.4518	0.569016	56.2496	0.253793	2.59637	0.0280362	0.94589	0.0280362	0.61639	0.845424	0.100467	0.000585938	2.65805	3.01596	1.08055	1.93541	202.107	897.577	5.36843	110.171	3.64956	1.62377	2.02579	0.607826	24	0.71676	1068.84	3.73158	0.689448	3660.31	56.2564
Crocodilus niloticus		B			1	1	0	221–513 μm	0.648964	0.0770768	2.93205	2.00046	1.91215	3.91262	0.510215	7.13313	0.833414	1.27853	12.9078	0.160251	79.5022	0.177695	1.5106	0.0355383	0.869106	0.0355383	0.564984	0.790266	0.0788401	0.0021875	1.38673	2.10327	0.914322	1.18895	219.183	369.389	3.7744	4.10951	2.88543	1.52309	1.36235	0.587045	61	0.332857	420.526	1.71578	0.560394	3967.61	90.0052
Crocodilus niloticus		B			1	1	336	221–513 μm	0.641757	0.0890713	2.85745	1.92864	2.05256	3.9812	0.507701	7.9238	0.822709	1.24044	13.1381	0.163746	93.99	0.144872	1.00495	0.0346589	0.85761	0.0346589	0.572483	0.783461	0.0741489	0.0009375	2.26784	2.26745	1.18305	1.08439	274.093	463.597	4.45408	8.04312	2.73691	1.19258	1.54433	0.609174	42	0.400003	610.765	1.7999	0.564315	3247.47	90.004
Crocodilus niloticus		B			1	2	0	221–513 μm	0.477745	-0.172799	3.17771	1.64816	2.29136	3.93952	0.378377	8.37621	0.604719	0.96998	10.6775	0.288116	81.236	0.198934	1.7545	0.0211423	0.625872	0.0211423	0.419809	0.566589	0.0592827	0.00308594	1.08012	2.30702	1.05335	1.25367	163.883	258.773	2.93553	5.70134	2.11956	0.990616	1.12894	0.392495	89	0.335258	288.226	2.38443	0.568908	3940.34	81.6841
Crocodilus niloticus		B			1	2	336	221–513 μm	0.486301	-0.193853	2.83417	2.60605	1.91814	4.52419	0.390133	0.00113606	0.631023	0.990766	10.9438	0.265475	81.5086	0.155778	1.13067	0.0174554	0.648683	0.0174554	0.436691	0.58771	0.0609723	0.00140625	1.79159	2.28865	1.24754	1.04111	259.795	475.637	4.99757	19.3428	1.99297	0.847163	1.1458	0.402439	47	0.380404	545.79	1.69441	0.579517	3314.62	90.0092
Crocodilus niloticus		B			1	3	0	221–513 μm	0.527826	0.128398	5.99267	2.16433	4.76469	6.92902	0.395438	2.51783	0.587828	1.0127	10.5878	0.301728	81.2453	0.278898	2.28816	0.0399436	0.627913	0.0399436	0.42553	0.565434	0.062479	0.000742188	2.48023	3.59889	1.27182	2.32707	194.211	709.684	4.45768	25.2455	3.11572	1.95382	1.1619	0.595275	22	0.699067	1166.01	5.8548	0.553576	4017.91	90.0028
Crocodilus niloticus		B			1	3	336	221–513 μm	0.515145	0.294218	4.06161	2.59599	3.10752	5.70351	0.387982	0.906674	0.58318	1.03811	11.2881	0.274654	93.0042	0.196343	1.58176	0.0386702	0.621654	0.0386702	0.413794	0.557501	0.064153	0.00117188	6.85657	3.75512	1.87363	1.8815	542.042	266.159	8.53867	6.6956	3.27051	1.44654	1.82398	0.683018	39	0.519155	657.746	2.37504	0.577994	3328.93	90.0175
Crocodilus niloticus		B			1	4	0	221–513 μm	0.66136	-0.833708	6.39155	6.05849	5.29995	11.3584	0.48852	0.010332	0.814225	1.6103	12.1705	0.354671	39.0079	0.415838	5.0662	0.022346	0.836425	0.022346	0.516997	0.739272	0.097153	0.00167969	11.1365	6.40578	3.03206	3.37372	200.981	190.184	5.88522	4.61573	5.4795	2.60674	2.87276	1.28319	42	1.35667	610.765	4.02119	0.675368	4368.22	45.0182
Crocodilus niloticus		B			1	4	336	221–513 μm	0.658297	-1.27743	6.81523	1.47068	3.99497	5.46565	0.478835	22.8424	0.77321	1.68378	12.8979	0.72522	47.0159	0.294842	3.04544	0.0185011	0.791567	0.0185011	0.50661	0.6842	0.107367	0.00179688	5.80071	2.5813	0.742335	1.83896	142.325	172.285	2.32136	2.62618	3.21728	1.11649	2.10079	0.492757	44	0.540887	583.003	4.27604	0.63946	3557.68	45.0101
Crocodilus niloticus		C			1	1	0	221–513 μm	0.651089	2.71332	51.4372	13.8788	3.37699	17.2558	0.482124	0.0109475	0.802906	1.05972	12.7285	0.223693	76.2593	0.298353	2.72788	0.0343701	0.837051	0.0343701	0.529577	0.774324	0.0627276	0.00046875	17.1766	*****	2.14848	*****	*****	325.536	*****	19.6809	12.4474	6.2178	6.22961	2.8033	12	2.43124	2137.68	3.4793	0.598473	4367.77	90.0273
Crocodilus niloticus		C			1	1	336	221–513 μm	0.569091	0.751728	5.4285	5.09977	1.82227	6.92203	0.442977	0.02741	0.78033	0.896767	12.1374	0.201261	78.7489	0.153626	1.14685	0.0323452	0.81281	0.0323452	0.48555	0.762485	0.0503248	0.000390625	0.794254	2.59783	1.26511	1.33272	291.023	909.27	3.39862	40.7927	5.05449	2.49572	2.55878	1.01204	12	1.13761	2137.68	1.39517	0.525388	3719.12	89.9946
Crocodilus niloticus		C			1	2	0	221–513 μm	0.544186	-0.182185	3.80659	2.17199	3.28019	5.45218	0.420161	1.86488	0.696652	1.10146	12.9369	0.13763	92.9976	0.23348	2.53562	0.0260521	0.722865	0.0260521	0.465081	0.65408	0.0687851	0.00195313	1.93415	2.35018	1.77946	0.570717	263.506	397.228	4.22973	17.5548	3.28713	1.77149	1.51564	0.498289	55	0.460444	466.402	1.6618	0.447132	4756.5	89.9133
Crocodilus niloticus		C			1	2	336	221–513 μm	0.536043	-0.446442	4.0371	3.14793	3.29034	6.43827	0.410817	0.000619671	0.675175	1.1976	12.5165	0.1345	88.0053	0.227125	2.14785	0.0218197	0.696838	0.0218197	0.444845	0.620815	0.076023	0.00128906	7.32404	3.04322	1.63777	1.40545	160.547	195.444	2.82113	15.2066	3.71841	1.52131	2.1971	0.735754	37	0.637891	693.3	2.16057	0.445773	4194.46	89.9699
Crocodilus niloticus		C			1	3	0	221–513 μm	1.09459	0.0261936	2.58826	8.45851	3.15361	11.6121	0.91207	0.00424649	1.37489	2.01317	15.7904	0.164162	92.0076	0.312898	3.53582	0.0464821	1.42157	0.0464821	1.06647	1.31667	0.1049	0.000585938	17.0677	3.80586	1.65011	2.15575	147.58	80.4033	3.01661	1.58704	8.42264	3.88228	4.54035	2.10316	22	2.03931	1166.01	2.4341	0.563321	4829.2	89.9925
Crocodilus niloticus		C			1	3	336	221–513 μm	1.1557	-0.0454013	2.39501	6.57413	4.43576	11.0099	0.964355	0.00500718	1.57055	2.05456	16.1813	0.170164	92.4958	0.328562	3.16208	0.0328266	1.60325	0.0328266	1.1747	1.49815	0.105101	0.00125	17.0998	8.8352	5.39653	3.43867	648.784	18.4784	3.39275	1.33357	7.28603	3.41942	3.86661	1.6451	28	1.86021	916.147	3.70704	0.620989	4247.1	90.0322
Crocodilus niloticus		C			1	4	0	221–513 μm	0.758122	0.150886	3.36422	4.11127	2.7478	6.85907	0.612362	0.147487	0.882711	1.44913	14.6908	0.183456	98.7519	0.261201	3.14991	0.0403967	0.923133	0.0403967	0.738214	0.848939	0.074194	0.00101563	4.74798	3.84671	1.74764	2.09907	230.355	261.503	3.26595	6.14747	4.93858	2.55384	2.38474	1.15122	28	0.662704	916.147	1.8099	0.457398	4958.53	89.9653
Crocodilus niloticus		C			1	4	336	221–513 μm	0.755803	-0.167217	5.29972	4.07933	5.32231	9.40165	0.591593	0.155324	0.856928	1.40232	14.4294	0.17984	96.7526	0.345773	3.50454	0.041871	0.898859	0.041871	0.680418	0.815856	0.083003	0.000703125	7.05538	5.04711	1.05354	3.99357	315.399	38.8822	5.11488	1.30223	4.41422	1.97615	2.43806	0.861187	18	0.926542	1425.12	5.00768	0.480494	4306.35	90.0244
Crocodilus niloticus		D			1	1	0	112–292 μm	1.24821	1.10189	7.78653	9.95983	6.89219	16.852	0.912714	0.0014459	1.28544	2.27748	12.4881	0.385977	73.2474	0.419863	5.643	0.104171	1.38956	0.104171	0.89684	1.24594	0.143616	0.00160156	17.8792	6.45688	3.96046	2.49642	51.2774	248.301	9.28015	47.5139	9.79749	4.51425	5.28324	1.98162	34	1.51394	754.474	4.20888	0.981248	4306.67	90.0066
Crocodilus niloticus		D			1	1	336	112–292 μm	1.22519	1.32391	9.21961	7.8458	6.22441	14.0702	0.857046	0.222103	1.186	2.21653	12.2476	0.373713	73.2607	0.436426	6.23744	0.112879	1.29887	0.112879	0.826767	1.14614	0.152732	0.00261719	20.0208	4.9017	2.91591	1.98579	112.291	130.986	1.84349	22.9363	8.84989	3.6908	5.15909	1.73091	48	1.21635	534.419	3.97608	0.903903	4204.51	90.0229
Crocodilus niloticus		D			1	2	0	112–292 μm	0.948579	0.586713	7.76869	18.1689	4.11157	22.2805	0.729687	0.00196229	1.27637	1.67951	12.8038	0.137588	93.4985	0.464117	5.87161	0.0539669	1.33025	0.0539669	0.753418	1.22732	0.10293	0.00105469	25.0657	6.76404	4.19544	2.5686	30.9969	12.6819	1.09789	0.712101	6.83536	3.06108	3.77427	1.51792	24	2.76487	1068.84	3.41532	0.976808	4406.45	90.0203
Crocodilus niloticus		D			1	2	336	112–292 μm	0.951722	3.19322	52.049	18.909	5.02414	23.9331	0.668989	0.00658743	1.11479	1.66645	11.9222	0.298396	28.251	0.762926	7.10197	0.0530885	1.16764	0.0530885	0.672443	1.06007	0.107565	0.00128906	24.7317	14.3902	11.3177	3.0725	40.2795	15.4732	4.0039	2.85946	4.78552	2.84097	1.94455	0.984179	30	2.83118	855.07	3.88542	0.828961	4113.18	89.9817
Crocodilus niloticus		D			1	3	0	112–292 μm	0.947297	-1.34308	24.0228	4.74527	14.1914	18.9367	0.719807	0.126937	1.09856	1.70996	11.2711	0.13966	87.499	0.496351	5.01856	0.0467453	1.145	0.0467453	0.784306	1.04237	0.102636	0.000664063	18.2895	5.31898	3.40622	1.91276	27.3585	47.0385	2.11428	1.87132	11.9519	5.94941	6.00252	2.38243	12	2.48682	2137.68	6.71032	0.79352	4304.92	89.9765
Crocodilus niloticus		D			1	3	336	112–292 μm	1.48366	0.442649	3.33873	5.8709	5.56546	11.4364	1.14402	0.0899973	2.05466	2.54545	12.7849	0.159655	86.2495	0.469881	6.59064	0.0996421	2.15407	0.0996421	1.24911	2.00355	0.150513	0.00121094	14.8897	7.42804	2.53299	4.89505	80.0408	100.649	1.88137	6.16046	7.50131	3.02991	4.47141	1.58709	29	1.53696	884.556	5.71693	1.43352	3938.94	89.9732
Crocodilus niloticus		D			1	4	0	112–292 μm	0.686479	0.444624	5.29916	6.73884	2.24232	8.98115	0.516457	0.00809128	0.771696	1.38852	10.6421	0.234126	93.5055	0.425709	4.84906	0.0484027	0.819868	0.0484027	0.545188	0.737947	0.0819214	0.0021875	10.4156	8.0394	6.58042	1.45897	273.77	155.949	10.0121	3.81137	4.34032	2.35733	1.983	0.862856	56	0.986594	458.073	3.03319	0.741519	4496.99	89.9956
Crocodilus niloticus		D			1	4	336	112–292 μm	0.500187	-0.084405	5.67225	6.13706	6.07338	12.2104	0.397756	0.000929506	0.604649	0.861079	9.58874	0.325563	87.7417	0.365228	4.43996	0.0273945	0.631854	0.0273945	0.441345	0.580044	0.0518104	0.00179688	12.6398	6.06885	2.59142	3.47743	131.014	162.888	3.01184	9.98802	7.07934	3.46662	3.61272	1.86338	40	1.19393	641.303	5.2955	0.637668	4241.64	89.9894
Crocodilus niloticus		E			1	1	0	112–292 μm	0.543907	0.0769653	3.03994	1.85629	2.04283	3.89912	0.427254	6.22473	0.690743	1.07161	11.0167	0.136773	93.0022	0.223999	2.36059	0.0293069	0.720005	0.0293069	0.501657	0.660886	0.0591189	0.00820313	1.66722	2.00467	1.10426	0.900407	86.0936	66.6104	0.796856	1.17907	2.50534	1.17168	1.33366	0.494788	184	0.301827	139.414	1.66365	0.576434	4464.86	89.9889
Crocodilus niloticus		E			1	1	336	112–292 μm	0.417541	4.2954	66.1136	6.66843	4.24944	10.9179	0.289488	0.101232	0.470334	0.623077	7.79169	0.246001	80.25	0.42162	3.03776	0.0229426	0.493055	0.0229426	0.315981	0.457362	0.0356932	0.0021875	17.4667	6.44838	3.22719	3.22119	48.3592	26.4009	2.98545	1.07524	4.84979	2.5355	2.31429	1.14028	45	1.14822	570.047	4.16757	0.456914	3998	90.022
Crocodilus niloticus		E			1	2	0	112–292 μm	0.366658	0.155682	3.15358	1.39121	1.90024	3.29144	0.294508	13.3916	0.448902	0.681188	13.0494	0.161695	92.7472	0.131626	0.843974	0.0203892	0.46941	0.0203892	0.350611	0.435693	0.0337167	0.0040625	1.20761	1.46032	0.994744	0.465575	674.682	178.308	12.827	9.33821	2.02836	1.09385	0.934509	0.399094	101	0.26764	253.981	1.0153	0.366583	4277.17	90.0068
Crocodilus niloticus		E			1	2	336	112–292 μm	0.818804	0.61749	5.12406	5.45697	3.13887	8.59584	0.650298	0.109682	1.04651	1.40396	12.3058	0.152186	86.9945	0.613145	6.39631	0.0435124	1.09004	0.0435124	0.715809	1.01081	0.0792223	0.00292969	15.0588	6.47255	5.36372	1.10884	110.171	32.7252	2.04455	4.75341	3.84773	2.05837	1.78936	0.835065	80	1.34601	320.651	2.16971	0.755247	4237.48	89.9697
Crocodilus niloticus		E			1	3	0	112–292 μm	0.672288	0.150954	2.15841	2.10022	1.80558	3.9058	0.572464	4.88839	0.899195	1.10045	11.8832	0.147245	102.001	0.271993	3.46257	0.0250727	0.924211	0.0250727	0.676142	0.87437	0.0498414	0.00996094	1.61081	1.71816	0.667566	1.0506	49.86	60.5089	0.728516	0.87005	2.60407	1.32492	1.27915	0.622667	234	0.301513	109.624	1.86585	0.658709	4604.09	90.0296
Crocodilus niloticus		E			1	3	336	112–292 μm	0.372058	0.198086	2.90615	3.41596	1.47431	4.89027	0.303098	0.00361475	0.487634	0.678173	13.7901	0.418087	92.7682	0.188262	1.3133	0.01794	0.50574	0.01794	0.35614	0.47254	0.0331997	0.00152344	8.49668	3.88338	2.75432	1.12906	314.432	456.789	8.44222	21.7162	1.61915	0.798162	0.820991	0.346554	48	0.476125	534.419	1.14797	0.384849	4090.78	92.7526
Crocodilus niloticus		E			1	4	0	112–292 μm	0.330911	0.276065	2.69386	1.20635	0.928004	2.13436	0.268408	26.6293	0.449931	0.562875	9.41167	0.282887	97.0021	0.164923	1.31881	0.0158843	0.465685	0.0158843	0.301672	0.434741	0.0309438	0.0157422	0.996007	1.57528	0.894953	0.68033	89.1159	49.5179	0.602383	0.540825	1.31881	0.692326	0.626483	0.259338	389	0.18111	65.9437	1.14025	0.445805	4520.36	90.0187
Crocodilus niloticus		E			1	4	336	112–292 μm	0.67682	-0.131136	3.86451	6.79395	5.98303	12.777	0.523733	0.00250613	0.893331	1.36349	12.3164	0.205173	85.7496	0.447633	4.44601	0.0297229	0.923207	0.0297229	0.600097	0.83663	0.0865771	0.00152344	17.1647	7.90894	3.8332	4.07574	37.5872	111.012	2.5955	3.46974	6.21085	2.97174	3.2391	1.33722	37	1.46687	693.3	5.26835	0.613014	3956.82	90.0266
Crocodilus niloticus		F			1	1	0	112–292 μm	0.863998	-0.885739	6.03173	2.4614	9.66627	12.1277	0.677561	1.60091	1.01922	2.05154	13.5973	0.476208	129.254	0.410626	5.62369	0.0239171	1.04296	0.0239171	0.767815	0.916084	0.126881	0.000546875	1.72544	5.84613	1.48126	4.36487	281.151	1276.91	10.4154	60.8783	9.06296	4.20754	4.85542	1.74391	21	0.936328	1221.53	7.74842	0.736729	4152.36	44.9929
Crocodilus niloticus		F			1	1	336	112–292 μm	0.680218	-0.453329	3.27891	2.42113	5.48402	7.90516	0.545151	0.479096	0.834893	1.41801	13.3924	0.143912	94.2462	0.3489	4.2433	0.0213502	0.855983	0.0213502	0.631101	0.767434	0.0885482	0.00222656	12.1921	5.9813	1.72804	4.25326	161.728	76.7535	3.97184	5.32063	3.02304	1.22923	1.79381	0.580508	56	0.742477	458.073	3.46267	0.553034	4392.47	89.9901
Crocodilus niloticus		F			1	2	0	112–292 μm	1.25823	-0.843639	5.03878	4.36231	10.573	14.9353	0.949741	0.118817	1.41543	3.28509	15.732	0.541854	155.254	0.577747	9.54116	0.0510369	1.46637	0.0510369	1.01746	1.26693	0.199434	0.000664063	8.93279	6.60227	-0.0148982	6.61717	132.526	295.628	7.58152	27.69	6.83589	3.11085	3.72504	1.12421	26	1.28359	986.62	8.56899	1.06249	4193.82	0.175589
Crocodilus niloticus		F			1	2	336	112–292 μm	0.528729	-0.748388	4.70125	3.17657	3.91601	7.09258	0.403185	0.0204491	0.601005	1.22893	12.435	0.564532	80.0008	0.241936	2.37957	0.0198899	0.621115	0.0198899	0.45076	0.539156	0.0819587	0.000703125	6.5446	3.49012	0.606005	2.88411	173.547	681.422	2.83431	28.4202	3.24994	1.55217	1.69777	0.666486	30	0.619637	855.07	2.86651	0.497342	4379.39	90.018
Crocodilus niloticus		F			1	3	0	112–292 μm	0.875161	-0.972945	6.34058	5.65483	8.02752	13.6824	0.645026	0.00775485	0.982911	2.2216	12.8285	0.708185	87.2445	0.653257	10.1112	0.0356655	1.01871	0.0356655	0.675986	0.874325	0.14439	0.00125	10.6046	8.16305	3.0198	5.14326	95.5451	124.063	15.1355	2.8147	4.90225	2.43199	2.47026	1.10648	38	1.18307	675.056	8.40222	0.869288	4313.88	89.9878
Crocodilus niloticus		F			1	3	336	112–292 μm	0.930724	-0.554972	3.36819	3.27407	4.99019	8.26426	0.750367	0.00392458	1.12027	2.14836	12.4633	0.270998	102.5	0.550912	8.18362	0.0294639	1.14998	0.0294639	0.853163	1.02603	0.12395	0.0034375	13.8996	5.13563	1.31495	3.82068	92.4666	116.529	2.95862	7.78018	4.08209	1.79542	2.28667	0.889647	75	0.899904	342.028	5.02308	0.70106	4453.96	89.9941
Crocodilus niloticus		F			1	4	0	112–292 μm	0.839811	-0.650851	4.09067	2.89705	5.1789	8.07595	0.643186	0.716973	0.946084	2.01848	12.9299	0.729265	42.25	0.567212	8.5774	0.0346154	0.980645	0.0346154	0.716866	0.849067	0.131579	0.00222656	3.23875	5.4374	1.34771	4.08969	106.244	292.335	3.10785	16.2222	5.53201	2.64627	2.88573	1.20826	65	0.666737	394.648	5.47435	0.892429	4197.2	45.016
Crocodilus niloticus		F			1	4	336	112–292 μm	1.04751	-1.13688	6.21856	9.07378	4.9983	14.0721	0.767626	0.0089917	1.05533	3.04977	14.8715	0.75295	53.7525	0.391946	4.79763	0.0386606	1.09405	0.0386606	0.777624	0.900475	0.193574	0.000664063	13.6526	9.12051	5.40045	3.72006	1862.49	22.1369	1082.11	1.05841	8.20749	3.83387	4.37361	1.71079	23	1.57456	1115.31	4.08085	0.809237	4189.84	45.0052
Crocodilus niloticus		G			1	1	0	51–168 μm	0.474356	-0.214547	2.90626	1.81051	1.64752	3.45804	0.379391	3.28881	0.609121	1.01954	14.5982	0.529884	87.7514	0.227182	2.40624	0.0169561	0.626339	0.0169561	0.42904	0.566529	0.0598102	0.00503906	1.22154	2.13844	0.805213	1.33322	106.441	114.284	1.27223	2.40435	2.43675	1.13147	1.30528	0.449728	145	0.283381	176.911	1.67449	0.402752	4399.82	89.9358
Crocodilus niloticus		G			1	1	336	51–168 μm	0.39019	-0.358031	3.99911	2.55368	3.46636	6.02004	0.306078	0.00196229	0.487769	0.818434	11.8999	0.661125	93.249	0.316967	4.02929	0.0161678	0.504023	0.0161678	0.341089	0.454158	0.0498652	0.00464844	4.16662	4.6784	1.55526	3.12313	125.901	163.544	3.87089	5.52859	2.31075	1.14223	1.16852	0.474987	142	0.432104	180.649	2.7943	0.467694	4520.97	90.0238
Crocodilus niloticus		G			1	2	0	51–168 μm	0.399468	0.15123	3.79948	5.44624	5.39305	10.8393	0.311973	0.00113606	0.535824	0.755467	14.8393	0.466482	88.2427	0.226484	2.00531	0.0210009	0.557156	0.0210009	0.343067	0.513661	0.0434954	0.00078125	9.6901	4.517	2.16926	2.34774	506.922	944.32	16.9005	54.4988	5.47914	2.81866	2.66048	1.24296	22	0.908651	1166.01	2.24611	0.404692	4387.39	90.018
Crocodilus niloticus		G			1	2	336	51–168 μm	0.434403	-0.0824227	4.45672	3.12572	4.22613	7.35185	0.340434	0.0663172	0.526468	0.900766	13.5581	0.740702	54.7493	0.341565	4.482	0.0196366	0.546131	0.0196366	0.383958	0.492245	0.0538866	0.0028125	4.14843	5.0025	2.05645	2.94605	144.88	179.148	3.92237	6.64794	3.11794	1.52797	1.58997	0.675447	82	0.655317	312.831	3.42415	0.468189	4645.43	89.9975
Crocodilus niloticus		G			1	3	0	51–168 μm	0.530276	-0.24418	3.4421	3.50445	2.67879	6.18325	0.429174	0.0156702	0.635808	1.06156	12.0486	0.32803	16.4977	0.28043	2.87434	0.0205886	0.65652	0.0205886	0.498852	0.595896	0.060624	0.00199219	5.31301	3.83703	2.29871	1.53832	219.447	200.963	3.28136	7.59222	3.01831	1.37077	1.64753	0.663827	55	0.643776	466.402	2.45123	0.487708	4153.03	89.9954
Crocodilus niloticus		G			1	3	336	51–168 μm	0.420257	-0.503667	3.99999	2.99751	2.21244	5.20995	0.330539	0.0184807	0.491804	0.955378	11.9471	0.600725	77.2469	0.326448	4.26204	0.0156191	0.507501	0.0156191	0.377376	0.44958	0.057921	0.00566406	3.42301	3.89028	2.41427	1.47602	98.2116	156.816	2.54354	5.38721	2.18974	0.947905	1.24184	0.435921	134	0.511017	191.434	2.02922	0.448177	4618.49	90.0087
Crocodilus niloticus		G			1	4	0	51–168 μm	0.644128	-0.427577	7.81842	5.96351	5.63281	11.5963	0.495271	0.0234442	0.734282	1.22239	11.3948	0.196286	93.0009	0.343462	2.84503	0.0310499	0.765539	0.0310499	0.55787	0.687704	0.0778354	0.000664063	14.7216	5.59767	3.89108	1.70659	87.0122	17.6223	6.24709	5.06982	5.70745	3.16333	2.54412	1.10364	18	1.86943	1425.12	2.50218	0.510086	4342.7	90.0317
Crocodilus niloticus		G			1	4	336	51–168 μm	0.465707	-0.634939	4.07575	3.70379	2.315	6.01879	0.359968	0.00299508	0.558972	1.10935	12.7265	0.392221	73.9991	0.332015	4.4896	0.0152243	0.574171	0.0152243	0.401549	0.504768	0.0694028	0.00523438	5.80016	4.74453	2.94493	1.7996	121.583	137.469	3.73311	4.5308	3.3603	1.60898	1.75132	0.724187	134	0.533658	191.434	1.969	0.463797	4668.41	89.9966
Crocodilus niloticus		H			1	1	0	51–168 μm	0.677524	0.0940271	3.08103	4.04618	3.74283	7.78901	0.544978	0.00134262	0.841774	1.28474	11.946	0.12837	5.49525	0.241825	2.4926	0.0360135	0.877606	0.0360135	0.614652	0.806152	0.0714546	0.00109375	7.23945	4.4104	2.94511	1.46529	839.974	603.204	101.513	54.61	3.95279	1.92752	2.02527	0.877769	34	0.920396	754.474	2.12446	0.653721	4072.25	26.4479
Crocodilus niloticus		H			1	1	336	51–168 μm	0.724981	-0.221879	4.17257	6.45396	4.1009	10.5549	0.574167	0.00609343	0.837668	1.52264	14.9476	0.2184	50.7534	0.404769	5.1937	0.0355413	0.873141	0.0355413	0.665687	0.786083	0.0870581	0.00183594	13.3501	4.88507	2.61243	2.27264	281.766	247.986	11.8088	25.3764	7.07474	3.5688	3.50594	1.57328	40	0.945897	641.303	2.66428	0.56234	4459.18	90.0092
Crocodilus niloticus		H			1	2	0	51–168 μm	1.56581	0.375731	5.1671	12.6955	10.0981	22.7936	1.20717	0.00586041	2.04546	2.94045	13.3484	0.142008	106.499	0.572113	10.0083	0.076591	2.12215	0.076591	1.33557	1.94015	0.182002	0.000742188	21.6779	10.2156	3.46289	6.75274	49.5547	370.469	0.97694	38.4368	13.1213	5.8115	7.30982	3.03648	19	2.34332	1350.11	9.61149	1.29888	4403.8	108.539
Crocodilus niloticus		H			1	2	336	51–168 μm	0.698533	-0.23805	3.95594	6.18098	7.2718	13.4528	0.551529	0.00323613	0.892584	1.46176	15.1236	0.188125	73.0064	0.479352	6.32633	0.0266151	0.919011	0.0266151	0.630147	0.830897	0.088114	0.00214844	17.7775	8.32827	4.42449	3.90378	324.149	186.631	16.7368	9.24268	6.22416	2.58215	3.64201	1.29201	47	1.83591	545.79	5.37318	0.589037	4505.87	44.9883
Crocodilus niloticus		H			1	3	0	51–168 μm	1.20105	0.0974841	2.95341	4.5501	6.10593	10.656	0.953325	0.329957	1.55686	2.23306	11.831	0.183028	87.7363	0.451145	6.17749	0.0565029	1.61304	0.0565029	1.094	1.47773	0.13531	0.00128906	7.33784	6.727	2.27871	4.4483	122.804	471.495	5.74172	31.5075	5.0179	2.56449	2.45341	1.01697	29	1.02897	884.556	7.0445	0.884391	4193.63	89.9702
Crocodilus niloticus		H			1	3	336	51–168 μm	0.424357	-0.13706	3.55846	4.06253	2.28905	6.35157	0.332866	0.00103278	0.532971	0.878909	11.2584	0.479713	51.5014	0.30535	4.2575	0.0195486	0.55246	0.0195486	0.369296	0.499666	0.0527939	0.00382813	2.21999	3.01977	1.65085	1.36892	108.774	209.806	4.39101	7.37544	3.34893	1.73688	1.61205	0.766492	119	0.483064	215.564	1.92351	0.485193	4489.13	26.4602
Crocodilus niloticus		H			1	4	0	51–168 μm	1.46908	0.0242347	4.44214	8.86314	8.52184	17.385	1.15271	0.00749417	1.98847	2.5411	14.9765	0.162308	119.002	0.383124	5.93071	0.0668393	2.05518	0.0668393	1.27665	1.92069	0.134494	0.000507813	5.62278	7.42455	4.24067	3.18387	46.7015	433.47	3.65423	32.1816	9.29262	4.79747	4.49515	1.99946	15	1.34362	1710.14	4.78838	0.991766	4367.61	116.455
Crocodilus niloticus		H			1	4	336	51–168 μm	0.61029	-0.26043	3.04251	3.79892	2.62265	6.42157	0.487229	0.00103278	0.790247	1.28956	14.4066	0.633267	42.9922	0.337924	5.09706	0.0222581	0.812637	0.0222581	0.552062	0.736525	0.0761124	0.00523438	3.38852	4.01405	2.33344	1.68061	142.376	158.474	5.52371	5.55334	3.67002	2.15452	1.5155	0.718926	152	0.494674	168.764	2.29051	0.661862	4363.17	44.9936
Crocodilus niloticus		I			1	1	0	51–168 μm	1.35715	-0.513295	8.75304	3.927	21.8993	25.8263	1.09875	0.863172	1.77951	2.53038	13.0801	0.140556	93.4956	0.469994	5.39327	0.0475947	1.82693	0.0475947	1.24445	1.67961	0.147323	0.000664063	20.9995	5.13628	2.43917	2.6971	232.106	25.0492	6.98068	1.10325	14.5317	7.4919	7.03977	3.49833	12	2.17412	2137.68	7.99976	0.967927	4029.2	89.9909
Crocodilus niloticus		I			1	1	336	51–168 μm	1.33606	0.221167	4.68449	15.0499	6.20277	21.2527	1.06324	0.000619671	1.75409	2.40178	13.1906	0.37503	85.7604	0.620005	8.10194	0.0572786	1.81163	0.0572786	1.17252	1.66972	0.141905	0.00128906	24.6428	13.0932	10.9224	2.17076	33.8847	53.4716	4.07744	1.96088	7.56385	4.00599	3.55785	1.27929	27	2.65515	950.078	2.71607	0.949569	4342.85	89.9765
Crocodilus niloticus		I			1	2	0	51–168 μm	1.16704	-0.311878	5.71374	5.11646	11.5926	16.7091	0.917036	0.116796	1.45918	2.2037	11.5869	0.191822	86.7581	0.619578	5.97021	0.0530255	1.51211	0.0530255	1.01959	1.38326	0.128843	0.0003125	3.28538	10.8748	2.23963	8.63521	19.6393	354.363	2.46122	31.5911	6.72318	3.44289	3.28029	1.64087	12	1.76857	2137.68	10.6674	0.978726	3691.44	89.9626
Crocodilus niloticus		I			1	2	336	51–168 μm	1.11191	-0.287374	4.89183	5.01412	9.6401	14.6542	0.890354	0.0234895	1.4313	2.00085	11.0713	0.137451	80.7532	0.583305	6.76242	0.0454008	1.47677	0.0454008	0.999791	1.36101	0.115754	0.000625	10.4002	8.54174	1.07405	7.46769	97.2338	234.695	2.76986	9.11021	8.98924	4.80339	4.18584	2.14125	19	1.20564	1350.11	9.00879	1.00094	4012.44	90.023
Crocodilus niloticus		I			1	3	0	51–168 μm	1.0186	-0.207607	3.46349	5.8714	6.24585	12.1173	0.808932	0.000309835	1.39583	1.85019	13.9509	0.174216	96.0045	0.314052	3.90121	0.0326778	1.42845	0.0326778	0.897516	1.30701	0.12144	0.000820313	8.25097	7.41256	2.59058	4.82198	383.782	435.808	7.21103	10.1781	6.62317	3.6692	2.95397	1.45211	25	0.970309	1026.08	2.96502	0.794793	4339.25	90.0376
Crocodilus niloticus		I			1	3	336	51–168 μm	0.92156	-0.024282	2.87633	5.02384	5.19194	10.2158	0.737484	0.000826228	1.27777	1.7011	14.1625	0.219183	81.7489	0.309154	3.86352	0.032774	1.31067	0.032774	0.838701	1.20845	0.102218	0.000859375	13.5671	4.6714	2.62068	2.05071	392.747	367.812	7.48231	12.4986	5.33458	2.61239	2.72219	1.14119	29	0.975159	884.556	2.47283	0.692974	4500.22	90.0221
Crocodilus niloticus		I			1	4	0	51–168 μm	1.17495	0.235675	2.28184	3.27911	4.23202	7.51114	0.986934	3.23647	1.56071	1.85933	13.3799	0.167086	86.253	0.277238	3.31362	0.0526177	1.61338	0.0526177	1.1235	1.51745	0.0959277	0.00125	6.34647	3.40181	1.25034	2.15147	24.0522	315.642	0.792981	11.7443	5.92626	3.5497	2.37656	1.32318	35	0.679041	732.917	2.62429	0.896502	4106.75	89.9713
Crocodilus niloticus		I			1	4	336	51–168 μm	1.30458	0.383907	3.2654	7.67199	5.60391	13.2759	1.06593	0.0614479	1.66871	2.13148	13.2982	0.164459	93.7516	0.534001	6.07834	0.0744428	1.74302	0.0744428	1.19889	1.62795	0.115071	0.00113281	15.3636	7.04698	4.26974	2.77724	91.7677	269.742	2.81013	12.1256	5.75497	3.17164	2.58333	1.51005	29	1.52658	884.556	2.96773	0.960458	4321.72	89.9855
Crocodilus niloticus		J			1	1	0	2–8 mm	0.622206	0.169069	3.6175	4.79132	2.45788	7.2492	0.482716	0.0014459	0.821926	1.08073	10.7321	0.330944	77.4995	0.220766	2.17263	0.03387	0.855794	0.03387	0.527073	0.788976	0.0668172	0.000898438	8.33282	3.72185	2.14125	1.58059	547.867	731.328	16.0387	21.0689	3.22711	1.95186	1.27526	0.627692	30	0.862312	855.07	2.16362	0.74217	3785.94	90.0125
Crocodilus niloticus		J			1	1	336	2–8 mm	0.130514	-1.1993	8.56732	0.639944	1.36208	2.00202	0.0948732	98.5181	0.142692	0.301291	5.28389	0.299741	92.7645	0.17267	1.43421	0.0053627	0.148032	0.0053627	0.100148	0.127296	0.0207358	0.009375	0.658754	1.36994	0.375076	0.99486	58.8921	71.8948	0.618913	0.970043	0.596006	0.294643	0.301363	0.114914	264	0.143729	97.1671	1.46391	0.166674	5223.99	89.9771
Crocodilus niloticus		J			1	2	0	2–8 mm	0.737517	-0.00689149	2.89718	2.54142	3.40248	5.9439	0.594672	1.64492	0.962007	1.40463	10.0643	0.125436	78.506	0.227676	2.39195	0.0307575	0.992649	0.0307575	0.665595	0.9114	0.0812487	0.00160156	2.39271	3.58752	1.61024	1.97728	272.95	449.879	12.3878	18.2631	3.77091	1.75773	2.01318	0.686487	42	0.532365	610.765	2.45156	0.758566	3573.31	78.7015
Crocodilus niloticus		J			1	2	336	2–8 mm	0.170971	-1.57159	9.23601	1.38817	1.30758	2.69575	0.120545	0.282791	0.179723	0.427149	14.0879	0.817134	93.2677	0.174633	1.45385	0.00615812	0.185716	0.00615812	0.122125	0.157075	0.0286416	0.00492188	0.973212	1.3658	0.388974	0.976823	93.1161	130.019	1.12586	2.11154	1.49019	0.525758	0.964431	0.288471	139	0.187189	184.548	1.08228	0.182103	5196.65	90.0339
Crocodilus niloticus		J			1	3	0	2–8 mm	0.719929	0.0068204	3.5347	2.89691	2.76589	5.6628	0.551827	0.791759	0.885737	1.50311	11.6881	0.345136	86.7512	0.223658	2.32784	0.0403788	0.926042	0.0403788	0.612598	0.833304	0.0927377	0.00140625	1.95401	2.81592	1.83411	0.981802	317.957	407.427	15.1294	11.6236	3.43129	2.03001	1.40128	0.619554	39	0.611734	657.746	2.18566	0.725744	3993.15	89.9994
Crocodilus niloticus		J			1	3	336	2–8 mm	0.180137	-1.93325	12.1844	0.844806	1.34093	2.18574	0.125498	87.2834	0.188234	0.447435	7.29116	0.417374	93.9931	0.217215	2.15614	0.00566583	0.193954	0.00566583	0.127434	0.163216	0.0307374	0.00941406	0.799366	1.41042	0.49981	0.910607	54.9929	83.3578	0.80556	1.17617	0.880438	0.372477	0.507962	0.16239	223	0.161593	115.032	1.49837	0.198931	5225.54	90.088
Crocodilus niloticus		J			1	4	0	2–8 mm	0.803588	-0.0276703	2.90957	6.23885	2.0714	8.31026	0.656751	0.0122213	1.04436	1.56997	12.0989	0.31359	86.4897	0.296688	3.01552	0.0291856	1.07354	0.0291856	0.799942	0.992102	0.0814336	0.00125	6.27665	4.29952	2.78312	1.5164	326.007	371.437	27.3117	11.4473	5.78003	2.96284	2.81719	1.18483	32	0.827372	801.628	3.00375	0.823346	3928.74	90.0005
Crocodilus niloticus		J			1	4	336	2–8 mm	0.156186	-1.17839	8.07935	1.19869	1.19911	2.3978	0.112862	5.63083	0.165178	0.393139	7.08253	0.331552	94.4992	0.211797	1.99214	0.00578164	0.170914	0.00578164	0.117172	0.144499	0.0264149	0.00644531	1.47864	1.75591	0.769431	0.986474	67.9069	115.471	0.705451	1.80307	0.634984	0.27558	0.359404	0.120608	166	0.199726	154.531	1.21457	0.179171	5277.03	94.0802
Crocodilus niloticus		K			1	1	0	2–8 mm	0.776381	-0.00225173	3.17656	6.92604	2.64719	9.57323	0.610865	0.000206557	1.02241	1.55919	13.2317	0.327746	35.7391	0.230237	2.38591	0.0372478	1.05945	0.0372478	0.686848	0.969615	0.0898344	0.000390625	9.63221	2.03351	0.596012	1.4375	284.012	23.0543	8.40693	0.613208	4.2924	2.51937	1.77303	0.696069	20	1.16715	1282.61	1.81261	0.631514	4301.3	89.9796
Crocodilus niloticus		K			1	1	336	2–8 mm	0.169178	-1.86539	10.6424	0.943823	1.2006	2.14443	0.114345	72.9178	0.170136	0.44646	10.5662	0.472108	84.2472	0.176662	1.47529	0.00663679	0.176676	0.00663679	0.111366	0.146792	0.0298846	0.0122656	1.19425	1.5263	0.613107	0.913189	50.4798	66.9647	0.601731	0.835035	1.01718	0.311462	0.705723	0.172816	395	0.153826	64.9421	1.19716	0.195032	5119.06	90.0002
Crocodilus niloticus		K			1	2	0	2–8 mm	1.30823	-1.19033	17.02	5.14352	19.7502	24.8937	1.01701	0.0856912	1.65824	1.98587	11.8728	0.147116	92.5021	0.505168	5.39077	0.0486088	1.70683	0.0486088	1.14298	1.58639	0.120437	0.00015625	2.31361	*****	*****	9.31741	21.0024	*****	6.14465	*****	19.6827	10.1851	9.49755	5.02104	7	2.81683	3664.59	12.411	0.980653	4409.97	89.9974
Crocodilus niloticus		K			1	2	336	2–8 mm	0.106194	-1.31779	10.0498	0.498987	0.909682	1.40867	0.0766146	99.5057	0.121222	0.212257	8.39343	0.643951	82.4974	0.126704	0.777383	0.0046972	0.125765	0.0046972	0.0798134	0.110819	0.0149467	0.0178516	0.592335	0.72099	0.153375	0.567615	44.2342	48.194	0.344353	0.384666	0.649098	0.179037	0.470062	0.084869	484	0.103896	53.0002	0.960685	0.147167	5121.33	89.9954
Crocodilus niloticus		K			1	3	0	2–8 mm	0.709198	0.170185	2.81446	2.73979	4.64914	7.38893	0.568116	0.75159	0.958946	1.26972	11.8987	0.195674	83.7484	0.261863	2.7961	0.035118	0.994216	0.035118	0.67899	0.927447	0.0667687	0.00117188	7.9951	3.67575	1.63993	2.03582	238.531	381.781	3.30169	11.5296	4.16404	1.94001	2.22403	0.889477	34	0.806072	754.474	4.25093	0.660454	4146.95	89.9615
Crocodilus niloticus		K			1	3	336	2–8 mm	0.266171	-3.21587	23.6159	0.793001	3.01583	3.80883	0.174972	86.1762	0.241816	0.627853	5.13	0.541006	92.5031	0.378972	5.54724	0.0064436	0.248372	0.0064436	0.177502	0.200341	0.0480311	0.0128125	1.58934	2.0276	-0.606279	2.63388	28.6635	65.9858	0.835433	1.5287	1.03355	0.252117	0.781429	0.125237	329	0.251398	77.9699	2.8982	0.29142	5255.09	89.9598
Crocodilus niloticus		K			1	4	0	2–8 mm	0.654927	0.219795	9.32414	6.45854	4.11569	10.5742	0.463302	0.0212439	0.685526	1.46662	11.7198	0.242693	33.2464	0.256987	2.66287	0.0425067	0.728168	0.0425067	0.490297	0.634274	0.093894	0.000351563	2.55111	3.33253	0.955369	2.37716	404.831	176.047	17.8708	7.81025	6.9916	2.58496	4.40663	1.23123	14	1.2053	1832.29	4.58813	0.456062	4662.46	89.9866
Crocodilus niloticus		K			1	4	336	2–8 mm	0.345117	-2.56149	13.4941	0.738728	3.32213	4.06086	0.226817	87.0214	0.317004	1.03633	7.7432	0.386824	61.7464	0.406475	6.22002	0.0076068	0.324511	0.0076068	0.216256	0.255643	0.0688679	0.0114453	1.41648	3.50326	0.21022	3.29304	29.4372	64.4671	0.853503	1.48144	1.47901	0.395832	1.08317	0.202209	271	0.268603	94.6572	2.89887	0.354887	5150.64	63.5161
Crocodilus niloticus		L			1	1	0	2–8 mm	0.640292	0.246817	3.16514	3.56755	3.25508	6.82262	0.506557	0.0813389	0.893632	1.162	13.3023	0.402107	68.2491	0.31241	3.43798	0.0284332	0.922015	0.0284332	0.57123	0.857562	0.0644534	0.00230469	7.35085	4.56264	2.42159	2.14105	450.637	155.083	12.89	4.05349	3.79911	1.61987	2.17923	0.69536	65	0.674305	394.648	2.61584	0.609265	4206.01	90.0019
Crocodilus niloticus		L			1	1	336	2–8 mm	0.288735	-1.65444	11.1249	2.38843	2.38729	4.77572	0.204174	0.0156356	0.297013	0.68232	8.73366	0.753095	42.7525	0.324076	4.66659	0.0104532	0.30753	0.0104532	0.213108	0.25999	0.0475403	0.00609375	2.99654	3.56683	1.8347	1.73213	40.7652	116.702	1.24934	3.01427	1.93747	1.03482	0.902656	0.430928	141	0.374433	181.93	2.17067	0.28281	5273.82	89.9911
Crocodilus niloticus		L			1	2	0	2–8 mm	0.60182	0.837702	12.4885	8.84716	3.14964	11.9968	0.450548	0.0146724	0.738788	1.15868	14.1463	0.654272	72.7448	0.37303	3.61891	0.038065	0.777005	0.038065	0.478803	0.709476	0.0675291	0.00121094	15.6392	4.96553	3.54569	1.41984	873.335	440.766	42.0028	12.3804	3.37108	1.82436	1.54671	0.573284	39	1.50133	657.746	2.57166	0.557703	4223.44	71.5044
Crocodilus niloticus		L			1	2	336	2–8 mm	0.309036	-1.67855	11.2614	2.39485	2.44276	4.83761	0.207221	0.0795685	0.278219	0.86654	6.56421	0.64646	53.5022	0.400989	6.10615	0.0114287	0.289587	0.0114287	0.200355	0.230497	0.0590897	0.00824219	4.56068	3.10572	1.72203	1.38369	43.8371	95.4855	1.23067	2.46038	1.94749	0.798146	1.14934	0.349031	224	0.404649	114.518	2.0278	0.328259	5219.38	90.0082
Crocodilus niloticus		L			1	3	0	2–8 mm	0.81675	-0.416284	3.68986	4.77578	4.36408	9.13986	0.650938	0.00691966	1.02264	1.71327	11.8999	0.195433	74.2448	0.349566	3.99701	0.0284836	1.05147	0.0284836	0.74258	0.954483	0.0969837	0.00164063	10.5792	6.02388	3.85845	2.16543	218.511	158.566	11.2057	5.01909	4.17162	2.30925	1.86237	0.768274	43	1.27452	596.561	3.41436	0.763167	4263.38	71.5349
Crocodilus niloticus		L			1	3	336	2–8 mm	0.511017	-4.04755	27.3328	1.02419	4.24095	5.26514	0.288375	56.8337	0.422345	1.27515	12.5975	0.826326	97.0026	0.368378	5.23467	0.0114758	0.433708	0.0114758	0.24945	0.337674	0.0960339	0.00382813	4.95294	3.33315	0.192626	3.14052	56.1799	99.5055	2.28451	2.28388	3.86667	0.52503	3.34164	0.426645	78	0.409999	328.873	4.05726	0.416432	5056.87	63.5009
Crocodilus niloticus		L			1	4	0	2–8 mm	1.08124	-0.14376	4.21319	3.84452	6.56852	10.413	0.791732	0.877958	1.38693	2.35773	12.3941	0.228078	38.9966	0.330395	4.18572	0.0605857	1.44725	0.0605857	0.800234	1.28554	0.161705	0.000976563	6.67622	4.10139	1.86983	2.23157	128.788	125.99	3.76547	1.75064	6.10203	2.92873	3.1733	1.10107	22	0.928924	1166.01	4.42671	0.880998	4290.38	44.9889
Crocodilus niloticus		L			1	4	336	2–8 mm	0.196364	-1.20586	6.40372	1.43325	1.27179	2.70504	0.146626	0.18494	0.210099	0.516737	6.30683	0.566328	55.2459	0.27249	3.35794	0.00531851	0.215511	0.00531851	0.158422	0.181521	0.0339901	0.0192188	1.54044	2.1703	1.13345	1.03685	25.5913	44.2824	0.583046	0.833651	1.25649	0.493613	0.76288	0.232632	475	0.204636	54.0044	1.22	0.23167	5234.27	90.006
Otomys sp.		A	L1		1	1	0	221–513 μm	0.999828	-0.00195459	3.3038	3.00652	4.04958	7.0561	0.779587	3.35077	1.3102	2.02515	8.39477	0.705135	3.75564	0.531624	9.60382	0.0530877	1.36308	0.0530877	0.835587	1.24623	0.116857	0.0172222	1.60958	4.76481	1.54179	3.22302	44.436	43.4933	1.34174	0.678319	2.19989	1.63486	0.56503	0.420002	22	0.499115	164.524	3.80957	0.712086	4297.66	0.175169
Otomys sp.		A	L2		1	2	0	221–513 μm	0.52705	-1.04677	5.67548	1.29266	2.94627	4.23893	0.392726	29.0855	0.615179	1.25865	5.11414	0.169476	176.751	0.369698	4.94247	0.0161323	0.631382	0.0161323	0.42627	0.546401	0.0849802	0.0211111	1.11173	3.43197	1.14446	2.28751	44.0633	41.0572	0.354236	0.480207	0.995572	0.566961	0.428611	0.29081	24	0.339911	150.814	1.8247	0.419274	4685.91	0.134173
Otomys sp.		A	L4		1	4	0	221–513 μm	0.405543	-0.686825	5.48175	1.55097	2.6515	4.20248	0.308862	7.96427	0.499878	0.820932	5.99759	0.459388	151.744	0.219384	2.3042	0.0167434	0.516481	0.0167434	0.34724	0.464294	0.052187	0.0136111	0.887538	1.71106	1.00527	0.705794	53.7274	59.3988	0.410507	0.541096	0.99359	0.599247	0.394343	0.247934	13	0.467885	278.426	0.950641	0.279789	4569.38	153.533
Otomys sp.		A	L4		1	4	0	221–513 μm	0.485167	0.0602587	3.30674	1.70872	1.88249	3.59121	0.382221	7.49919	0.625645	0.979775	7.74543	0.498063	149.749	0.239061	2.71889	0.0241454	0.649587	0.0241454	0.419811	0.594452	0.0551349	0.0152778	0.794105	2.0581	0.945249	1.11286	65.7798	47.3517	0.694968	0.424331	1.23929	0.614492	0.624801	0.338433	24	0.374444	150.814	1.03871	0.329273	4464.3	153.542
Otomys sp.		B	L1		1	1	0	51–168 μm	0.662852	1.63572	14.0349	5.81336	5.34211	11.1555	0.444436	0.125324	0.667967	1.12808	4.43666	0.80927	50.9952	0.886467	23.867	0.0604831	0.728401	0.0604831	0.445062	0.653292	0.0751093	0.0444444	3.52277	7.07795	4.00714	3.07082	14.8499	19.0087	0.481665	0.642738	1.40968	0.925945	0.483734	0.263567	42	0.911437	86.1795	4.47969	0.794485	5264.47	89.9974
Otomys sp.		B	L1		1	2	0	51–168 μm	0.617567	-0.984476	11.4566	7.48704	3.80938	11.2964	0.440817	0.0116874	0.627107	1.24626	5.50352	0.623793	176.744	0.496148	8.00622	0.0295871	0.657047	0.0295871	0.476428	0.573117	0.0839296	0.0191667	1.79037	3.37951	1.72885	1.65066	57.7593	38.9163	1.79011	1.0148	0.911879	0.503576	0.408303	0.240334	15	1.73149	241.303	2.28393	0.490355	4680.83	0.143739
Otomys sp.		B	L2		1	1	0	51–168 μm	0.458716	-0.406804	3.51566	1.41027	2.08507	3.49534	0.359056	17.4821	0.555142	0.998911	9.04465	0.666331	85.996	0.333816	5.14046	0.0190803	0.574308	0.0190803	0.408314	0.511791	0.0625176	0.0580556	1.34461	1.51604	0.662317	0.853724	17.5359	15.2258	0.20143	0.185594	1.17894	0.616114	0.562829	0.301888	71	0.282026	50.9794	1.49017	0.380056	4924.99	89.999
Otomys sp.		B	L2		1	2	0	51–168 μm	0.892086	-1.36935	16.587	6.92776	12.2932	19.221	0.656589	0.0525931	0.944019	1.84985	8.49869	0.466197	137.009	0.780982	8.81067	0.0295751	0.973467	0.0295751	0.721221	0.846033	0.127433	0.00222222	10.2916	9.65528	3.10536	6.54992	18.058	76.9172	1.39064	3.17529	2.30101	1.07028	1.23073	0.716483	10	2.6095	361.954	7.46452	0.388107	4937.01	134.998
Otomys sp.		C	L1		1	1	0	51–168 μm	1.07762	-0.184993	9.31188	4.97758	11.1682	16.1458	0.865855	0.161974	1.42628	1.35335	7.74847	0.183819	61.9929	0.751153	7.88081	0.0520488	1.4781	0.0520488	0.931917	1.40655	0.0715425	0.00138889	2.55674	6.63217	0.851431	5.78074	264.516	243.382	19.8941	1.65797	2.30657	1.10113	1.20544	0.668178	5	2.15673	723.908	9.75021	0.440975	4978.63	90.0024
Otomys sp.		C	L1		1	2	0	51–168 μm	0.506186	0.272056	3.1981	1.85445	1.63424	3.48869	0.399139	5.41851	0.66769	0.89397	8.80217	0.690152	39.0002	0.265068	3.32775	0.0277864	0.695216	0.0277864	0.447383	0.64438	0.0508361	0.0313889	0.908701	1.29577	0.769739	0.526026	28.3313	28.6534	0.213071	0.361643	1.05784	0.699415	0.35842	0.226113	28	0.308707	129.269	1.12269	0.305868	4739.91	44.9931
Otomys sp.		C	L2		1	1	0	51–168 μm	0.486667	2.98537	52.1567	8.46563	3.0303	11.4959	0.327844	0.0335919	0.499079	0.838234	6.15723	0.574312	65.0069	0.5129	5.89084	0.0244271	0.523334	0.0244271	0.333182	0.467176	0.0561581	0.00361111	3.69841	3.76888	1.613	2.15588	163.349	220.091	4.28213	2.89792	0.988043	0.563063	0.42498	0.228511	9	1.93035	402.171	3.39933	0.305164	4831.55	63.5227
Otomys sp.		C	L3		1	1	0	51–168 μm	0.696189	0.114284	3.41132	3.55188	2.14386	5.69574	0.557195	0.202228	0.877982	1.37638	9.50487	0.74063	69.7478	0.249619	2.88219	0.033713	0.911804	0.033713	0.641732	0.83829	0.0735144	0.00722222	0.857434	1.89896	0.769208	1.12975	54.5237	68.503	0.506321	1.44768	1.2834	0.557891	0.725505	0.287471	13	0.620337	278.426	1.07932	0.305512	4582.6	45.0023
Otomys sp.		D	L1		1	1	0	221–513 μm	0.708578	-0.881743	4.37388	1.60782	2.73052	4.33834	0.5286	18.5159	0.835921	1.92271	7.27812	0.578982	39.2507	0.220447	2.25377	0.022586	0.858282	0.022586	0.586225	0.74015	0.118132	0.00222222	0.554426	2.39501	1.30872	1.08628	123.589	48.7012	3.90707	0.189221	2.20143	0.841134	1.3603	0.492812	7	0.751492	517.077	1.37382	0.378243	3702.05	26.4569
Otomys sp.		D	L1		1	2	0	221–513 μm	0.622814	-0.862446	4.85898	1.83965	2.83831	4.67796	0.463152	6.4225	0.734723	1.60658	7.59918	0.794073	8.48569	0.271653	3.47734	0.0212399	0.755863	0.0212399	0.465629	0.651145	0.104718	0.00805556	0.838348	2.52616	1.02291	1.50325	68.1717	61.9289	0.686318	1.49411	1.9229	0.585929	1.33697	0.393115	16	0.555025	226.221	1.4981	0.389045	4418.49	0.143045
Otomys sp.		D	L1		1	3	0	221–513 μm	0.659207	-1.39553	5.78356	1.20136	2.87287	4.07423	0.495709	45.4904	0.669827	1.89847	8.74849	0.602231	3.74339	0.219215	2.26129	0.0148665	0.684832	0.0148665	0.511669	0.561636	0.123196	0.00638889	0.49593	1.50782	0.483389	1.02443	100.475	92.9061	1.33622	0.775745	2.17564	0.554648	1.62099	0.534864	8	0.340318	452.442	1.45614	0.300892	4052.41	0.194107
Otomys sp.		D	L1		1	4	0	221–513 μm	0.383407	-0.0795583	2.99215	1.04889	1.34443	2.39332	0.299487	43.1416	0.524818	0.756139	5.93857	0.530043	8.51383	0.191943	1.7912	0.0154814	0.540542	0.0154814	0.329517	0.491085	0.0494577	0.0136111	0.680561	1.34998	0.734963	0.615019	48.9291	43.0311	0.497523	0.297639	0.963491	0.50293	0.460561	0.220806	27	0.250454	134.057	1.02308	0.323777	4383.72	0.156697
Otomys sp.		E	L1		1	1	0	112–292 μm	0.411591	-0.449808	2.75521	1.01236	1.3505	2.36286	0.335663	52.8301	0.501617	0.95192	6.32885	0.732043	175.994	0.216076	2.25888	0.0115909	0.513057	0.0115909	0.391824	0.458261	0.0547959	0.0211111	0.455794	1.42337	0.497	0.92637	32.9713	33.0943	0.197969	0.257744	0.729862	0.300678	0.429185	0.203505	27	0.249589	134.057	1.13554	0.356432	4270.92	0.132647
Otomys sp.		E	L1		1	2	0	112–292 μm	0.571215	-0.898742	3.28051	1.15949	2.02439	3.18388	0.455726	49.1866	0.621448	1.52569	8.02982	0.268858	176.248	0.20162	1.96194	0.0125809	0.633814	0.0125809	0.527117	0.536224	0.0975906	0.00805556	0.376484	2.25005	0.763217	1.48683	63.28	73.0986	0.450232	1.08906	1.73005	0.7579	0.972149	0.519376	14	0.341757	258.538	1.12788	0.290839	4263.18	63.5149
Otomys sp.		E	L1		1	3	0	112–292 μm	0.487756	-0.488346	2.9963	1.2256	1.63237	2.85797	0.388313	35.2827	0.596983	1.16208	7.81863	0.261132	175.754	0.199398	1.92716	0.0161295	0.613324	0.0161295	0.435187	0.540214	0.0731107	0.0116667	0.514931	1.57122	0.686378	0.884843	54.301	46.3668	0.352623	0.296554	1.49128	0.69719	0.794095	0.4082	16	0.253537	226.221	0.845101	0.280914	4301.52	0.134921
Otomys sp.		E	L1		1	4	0	112–292 μm	0.722626	-0.812486	3.61469	2.15661	2.65223	4.80883	0.557343	1.70053	0.812691	1.89847	6.61202	0.346574	16.4987	0.233448	2.54601	0.0210015	0.833731	0.0210015	0.574638	0.699939	0.133792	0.00277778	0.43795	1.59993	0.895274	0.704658	104.492	82.4113	0.824533	0.826702	1.99083	0.697759	1.29307	0.452653	7	0.858093	517.077	1.27896	0.356497	4052.29	45.0002
Otomys sp.		F	L1		1	1	0	2–8 mm	0.414978	-0.686203	3.33722	1.36282	1.46855	2.83137	0.330133	17.2833	0.44201	1.07175	6.53797	0.214987	176.493	0.185464	1.65704	0.0147599	0.456872	0.0147599	0.377412	0.393038	0.0638333	0.0111111	0.655716	1.28689	0.194158	1.09273	56.6668	60.332	0.448194	0.168135	1.01447	0.375035	0.639436	0.271164	10	0.349114	361.954	1.12012	0.223732	4586.91	0.135935
Otomys sp.		F	L1		1	2	0	2–8 mm	0.487418	-0.509704	3.59025	1.43995	1.85861	3.29856	0.377156	17.7835	0.563091	1.16559	6.48904	0.465598	3.50501	0.239501	2.70056	0.0199344	0.58291	0.0199344	0.400634	0.507529	0.0753814	0.0144444	0.725728	1.51142	0.458416	1.053	48.1563	36.0434	0.46084	0.172338	1.1716	0.535298	0.636306	0.311425	15	0.386383	241.303	1.07067	0.317626	4592.77	0.120782
Otomys sp.		F	L1		1	3	0	2–8 mm	0.317782	-0.979061	5.72767	1.07693	1.73248	2.80941	0.245232	44.0251	0.372848	0.678646	6.44974	0.467632	3.24799	0.20104	1.9463	0.00987727	0.382446	0.00987727	0.2783	0.339559	0.0428874	0.0238889	0.857723	1.13748	0.62688	0.510599	22.0172	30.4208	0.134184	0.322759	0.664847	0.344098	0.320749	0.179536	42	0.249159	86.1795	0.933894	0.252958	4777.63	0.120661
Otomys sp.		F	L1		1	4	0	2–8 mm	0.29893	-0.12034	3.06881	1.16451	0.946492	2.111	0.240706	32.0877	0.347518	0.642806	7.03732	0.398445	176.504	0.155094	1.17799	0.0154109	0.363012	0.0154109	0.259061	0.326258	0.0367546	0.0191667	0.515222	0.921538	0.274229	0.647309	49.6743	44.5899	0.191886	0.240808	0.684232	0.395552	0.28868	0.169467	33	0.194496	109.683	0.776704	0.252611	4598.69	0.0991276
Otomys sp.		G	L1		1	1	0	2–8 mm	0.957931	-0.029021	2.93462	2.77732	3.4231	6.20042	0.767268	2.78694	1.31734	1.78246	8.54553	0.202728	176.997	0.268943	3.37966	0.0343264	1.35182	0.0343264	0.832162	1.2449	0.106922	0.0025	0.662786	3.17999	1.50727	1.67272	129.743	116.439	1.09186	0.71455	2.44116	1.26855	1.17261	0.690936	7	1.13229	517.077	1.37065	0.391938	4390.09	0.190421
Otomys sp.		G	L1		1	2	0	2–8 mm	0.669685	0.0992771	3.4039	2.40681	2.33313	4.73994	0.517034	2.72119	0.918092	1.32914	7.92439	0.187993	176.26	0.230559	2.54705	0.0353019	0.953567	0.0353019	0.541489	0.875228	0.0783394	0.00555556	0.970152	1.49895	0.455851	1.0431	66.4179	62.6333	0.752379	0.487094	1.82275	1.07935	0.743399	0.54022	14	0.6341	258.538	1.20371	0.367141	4299.46	0.188139
Otomys sp.		G	L1		1	3	0	2–8 mm	0.683046	-0.183538	2.396	2.2637	1.70658	3.97028	0.561799	1.66474	0.903993	1.40163	7.72653	0.257048	176.255	0.226868	2.4679	0.0195184	0.923512	0.0195184	0.664735	0.842747	0.0807658	0.0116667	0.730277	1.75432	0.642937	1.11138	27.8897	51.1267	0.267423	0.18163	2.0111	0.888617	1.12249	0.55353	10	0.597737	361.954	0.777485	0.291744	4745.03	0.153864
Otomys sp.		G	L1		1	4	0	2–8 mm	0.746396	-0.0537964	3.4538	2.17572	3.74852	5.92424	0.571895	7.20208	1.03984	1.49108	7.55964	0.17934	166.498	0.252661	2.35322	0.0315326	1.07157	0.0315326	0.562045	0.96967	0.101899	0.00277778	0.576117	2.53534	0.654202	1.88113	458.378	379.741	2.2075	1.25055	1.89241	1.1628	0.729612	0.499862	5	0.88984	723.908	1.4948	0.324966	4330.44	166.034
Otomys sp.		I	L2		1	2	0	112–292 μm	0.512457	0.0202235	2.88782	2.41457	2.59031	5.00488	0.415039	0.0739375	0.701525	0.953896	8.50278	0.629647	31.9995	0.246778	2.88498	0.0207526	0.722476	0.0207526	0.443115	0.66578	0.0566967	0.0211111	0.784518	1.60307	0.731425	0.871646	75.2264	36.1193	0.694785	0.377419	1.15483	0.711753	0.443081	0.243802	22	0.402531	164.524	0.917684	0.328134	4679.09	44.993
Otomys sp.		I	L2		1	3	0	112–292 μm	0.635945	-0.184185	3.10814	1.87958	2.3898	4.26938	0.502712	8.33167	0.803602	1.35135	7.72835	0.634678	24.4989	0.277755	3.68036	0.0290857	0.832553	0.0290857	0.550109	0.751744	0.0808085	0.0202778	0.874367	1.23163	0.498649	0.732983	25.4622	25.7025	0.261061	0.226201	1.13878	0.563668	0.575108	0.265687	26	0.362031	139.213	1.10548	0.344827	4839.92	90.01
Otomys sp.		I	L2		1	4	0	112–292 μm	0.655485	0.0146045	3.54699	3.17309	2.71115	5.88424	0.52521	0.296447	0.84235	1.24231	7.47568	0.247735	22.7446	0.289577	3.95312	0.0258798	0.868251	0.0258798	0.586958	0.793937	0.0743141	0.0130556	0.904508	1.4345	0.60164	0.83286	55.6424	50.1927	0.860048	0.573714	1.63225	0.776753	0.855494	0.450789	16	0.635946	226.221	1.08816	0.393296	4604.65	89.9966
Otomys sp.		J	L2		1	1	0	112–292 μm	0.243856	-0.5013	3.48911	0.695621	1.07528	1.7709	0.190306	89.2182	0.305586	0.560192	7.34621	0.174276	141.01	0.152445	1.13902	0.00817502	0.31363	0.00817502	0.213609	0.278581	0.035049	0.035	0.550981	1.14119	0.416012	0.725177	20.6299	21.1852	0.10845	0.0690927	0.603737	0.302901	0.300836	0.133905	40	0.152016	90.4885	0.548922	0.1633	5003.36	0.145566
Otomys sp.		J	L2		1	2	0	112–292 μm	0.329125	0.0559087	3.87866	1.18999	1.43157	2.62157	0.249512	24.073	0.449068	0.613933	9.18686	0.868095	176.987	0.136009	0.907448	0.0172187	0.466402	0.0172187	0.255275	0.425604	0.0407983	0.0125	0.491007	1.11152	0.367996	0.743529	50.5371	45.0846	0.399321	0.174198	0.647162	0.464066	0.183096	0.134205	13	0.381551	278.426	0.670512	0.159336	4604.38	0.141553
Otomys sp.		J	L2		1	3	0	112–292 μm	0.464022	-0.728505	4.35868	4.28588	1.64656	5.93244	0.35469	0.00803506	0.50104	1.28609	6.72519	0.262078	3.73956	0.226339	1.66147	0.0172551	0.518275	0.0172551	0.377215	0.441736	0.0765397	0.00222222	3.46975	2.22329	1.19391	1.02938	185.482	272.06	1.31229	2.46553	1.28698	0.391408	0.89557	0.312274	9	1.01304	402.171	0.995854	0.262632	3868.17	26.4777
Otomys sp.		J	L2		1	4	0	112–292 μm	0.664191	-0.274175	1.96704	1.36729	1.7245	3.09179	0.57882	37.9542	0.823638	1.33237	7.52028	0.181438	8.75465	0.214843	2.2096	0.0116304	0.834977	0.0116304	0.711792	0.77575	0.0592266	0.0105556	0.661092	1.09794	0.607183	0.490754	66.9972	56.895	0.259038	0.172502	1.67881	0.846427	0.83238	0.528348	13	0.43877	278.426	0.871446	0.310935	4384.64	0.153432
Otomys sp.		K	L2		1	1	0	51–168 μm	0.534099	-0.259847	3.39786	1.47746	2.04952	3.52698	0.423748	17.3487	0.634646	1.14531	7.32649	0.472402	93.0033	0.241688	2.76492	0.0262489	0.661162	0.0262489	0.481584	0.596851	0.0643115	0.0177778	1.03863	1.83214	0.45581	1.37633	33.9097	30.0823	0.317033	0.10549	1.30564	0.676829	0.628811	0.332187	15	0.410328	241.303	0.936715	0.283357	4838.85	89.9991
Otomys sp.		K	L2		1	2	0	51–168 μm	0.342773	-0.134922	5.45437	2.91472	1.44838	4.36309	0.248526	0.0593099	0.445257	0.747163	5.80547	0.625718	171.497	0.230674	2.16548	0.0163875	0.461803	0.0163875	0.249522	0.40838	0.0534229	0.0108333	1.14601	1.71178	0.755163	0.956622	60.3536	45.2171	0.49867	0.340733	0.826671	0.492014	0.334657	0.189617	10	1.08591	361.954	1.04632	0.247394	4859.94	0.137985
Otomys sp.		K	L2		1	3	0	51–168 μm	0.977909	-0.237217	2.89441	5.76355	2.50032	8.26387	0.79198	0.0102264	1.2523	2.17222	8.29052	0.277983	54.0029	0.512997	6.71797	0.029202	1.28153	0.029202	0.914488	1.15334	0.128191	0.00861111	3.74813	5.76763	3.80957	1.95806	100.649	34.4345	0.510518	0.822007	3.06788	1.50431	1.56356	0.84795	12	1.65136	301.628	1.45156	0.387041	4966.99	44.9964
Otomys sp.		K	L2		1	4	0	51–168 μm	1.00931	-0.320249	4.09166	4.30854	3.58539	7.89393	0.761315	0.273015	1.11781	2.51172	8.54674	0.611262	176.996	0.331543	5.09075	0.0559935	1.1736	0.0559935	0.768749	1.01051	0.163086	0.005	1.67921	2.42848	1.03589	1.39259	85.4631	84.1072	0.935791	1.53059	3.22451	1.21487	2.00964	0.63697	8	1.15648	452.442	1.29133	0.408778	4857.72	0.1641
Otomys sp.		L	L1		1	1	0	221–513 μm	0.610721	-0.0871151	3.18334	2.26208	2.12797	4.39005	0.484764	1.50583	0.799634	1.20575	7.74449	0.472494	3.49738	0.198375	1.91598	0.0265021	0.826267	0.0265021	0.527689	0.755395	0.0708721	0.00694444	0.787318	1.80126	0.675659	1.1256	45.5096	69.6146	0.487534	0.299136	1.55945	0.925792	0.633662	0.422763	9	0.67787	402.171	0.944544	0.267318	4745.3	0.142969
Otomys sp.		L	L1		1	2	0	221–513 μm	1.18842	-0.0402677	2.78427	3.59589	3.36941	6.96529	0.943135	1.1049	1.60423	2.46238	7.95085	0.28499	176.749	0.332477	5.01722	0.0482467	1.65273	0.0482467	1.02992	1.50023	0.152501	0.00388889	1.03615	3.50752	1.69186	1.81565	79.5779	204.381	0.57103	11.8233	3.8987	1.87644	2.02226	1.11594	8	1.36797	452.442	1.62719	0.488266	4580.76	0.204663
Otomys sp.		L	L1		1	3	0	221–513 μm	0.685371	-0.108191	2.9761	2.12073	2.0399	4.16063	0.533157	5.53142	0.881983	1.44563	6.77282	0.354426	86.7564	0.315562	4.12973	0.0316648	0.913399	0.0316648	0.564648	0.81688	0.0965191	0.0127778	1.48498	2.82945	1.41287	1.41658	50.1091	39.5449	0.433639	0.338378	1.74426	0.775674	0.968588	0.428602	27	0.426367	134.057	1.57034	0.437683	4363.93	90.0035
Otomys sp.		L	L1		1	4	0	221–513 μm	0.351443	-0.685291	3.40442	0.838351	1.49452	2.33287	0.271152	74.0064	0.400684	0.873307	7.57166	0.50877	7.50764	0.169434	1.39158	0.0134505	0.414355	0.0134505	0.319537	0.357817	0.0565378	0.0111111	0.448186	1.51804	0.518263	0.999772	50.3757	59.5026	0.213802	0.268927	1.00667	0.483797	0.522876	0.254793	14	0.306825	258.538	0.817167	0.243844	4195.18	0.136711
Otomys sp.		A			1	1	336	221–513 μm	0.264718	0.0414364	2.79675	0.965716	0.775382	1.7411	0.213402	55.0825	0.340256	0.51161	5.53142	0.442234	22.2497	0.183654	1.63773	0.0126498	0.352582	0.0126498	0.241682	0.323701	0.0288808	0.0349289	0.453199	1.09059	0.586312	0.504279	19.9162	20.8509	0.0783911	0.203416	0.554623	0.246654	0.307969	0.125385	80	0.178438	45.3363	0.697071	0.263881	4526.52	0.123093
Otomys sp.		A			1	2	336	221–513 μm	0.299272	0.255228	3.50059	1.21865	1.0971	2.31575	0.238131	23.6165	0.355995	0.565457	7.07322	0.603498	99.9977	0.178484	1.55314	0.0178892	0.373822	0.0178892	0.265575	0.343096	0.0307262	0.0257809	0.458408	0.968015	0.360568	0.607447	26.614	28.4034	0.148	0.291831	0.580022	0.27176	0.308262	0.174898	37	0.227897	98.0245	0.942741	0.255092	4429.53	0.141993
Otomys sp.		A			1	4	336	221–513 μm	0.316642	0.102657	2.79652	1.13007	0.947009	2.07708	0.255945	34.7689	0.40659	0.591085	6.86227	0.80638	28.2536	0.197327	1.87992	0.0144126	0.421028	0.0144126	0.301286	0.389607	0.0314209	0.0277213	0.591993	1.20682	0.570493	0.636326	25.7032	23.5714	0.227904	0.173947	0.74576	0.357689	0.388071	0.182319	41	0.220245	88.4611	0.922365	0.266902	4392.21	26.4858
Otomys sp.		B			1	1	336	51–168 μm	0.473671	0.437442	3.28529	1.93064	1.42838	3.35903	0.378909	2.95134	0.622732	0.772095	6.42146	0.473014	55.7532	0.319842	4.72326	0.0268973	0.650072	0.0268973	0.420129	0.608308	0.041764	0.0302163	1.06082	1.35079	0.397822	0.952965	23.7111	27.2157	0.431457	0.248673	0.990156	0.538866	0.45129	0.271451	54	0.306346	67.1649	1.27957	0.39557	4406.56	45.0054
Otomys sp.		B			1	2	336	51–168 μm	1.73287	-5.74287	54.1924	3.61334	19.4233	23.0367	0.953527	0.213393	1.45917	2.44075	4.27209	0.412731	25.2499	1.74673	25.7646	0.037947	1.49706	0.037947	0.947144	1.24947	0.247585	0.00304935	4.0188	11.3299	1.98853	9.34133	33.6092	47.9437	1.43955	1.39238	2.71286	1.41251	1.30035	0.742222	6	1.84847	604.484	16.3585	1.0021	4811.63	26.4665
Otomys sp.		B			1	3	336	51–168 μm	0.360982	-0.165182	3.07849	1.17427	1.72008	2.89435	0.29038	32.853	0.458842	0.710966	6.31762	0.512136	10.5025	0.254815	3.07286	0.0144156	0.473316	0.0144156	0.332616	0.432569	0.0407464	0.0316023	0.935166	1.219	0.596251	0.622746	29.2332	25.9532	0.333505	0.303095	0.74862	0.417916	0.330704	0.205505	52	0.25566	69.7482	1.05522	0.339052	4452.36	45.0031
Otomys sp.		B			1	4	336	51–168 μm	0.689442	0.330756	2.66115	2.8907	1.82187	4.71257	0.560665	0.353097	0.999663	1.12864	8.29027	0.310423	38.5023	0.348242	5.56969	0.0285532	1.02836	0.0285532	0.618253	0.966358	0.0619995	0.0293846	1.74507	1.59985	0.713987	0.885858	26.6455	22.1892	0.171731	0.156879	1.80528	0.857642	0.94764	0.545566	23	0.506802	157.692	1.18548	0.366764	5183.53	45.0038
Otomys sp.		C			1	1	336	51–168 μm	0.167564	-0.378987	3.75805	0.732333	0.740912	1.47325	0.13019	94.2649	0.203072	0.367671	5.98486	0.620786	73.2427	0.169609	1.40768	0.00733063	0.210178	0.00733063	0.144982	0.187785	0.0223926	0.0604325	0.522745	0.514042	0.231895	0.282147	13.986	13.2294	0.107372	0.0811915	0.313635	0.207339	0.106295	0.0754203	94	0.130213	38.5841	0.60609	0.185356	4930.46	63.544
Otomys sp.		C			1	2	336	51–168 μm	0.658854	-0.365224	2.88285	2.94812	2.00861	4.95672	0.528483	0.017531	0.780602	1.52191	8.49997	0.743915	28.502	0.431145	8.30127	0.0253394	0.805681	0.0253394	0.623319	0.719039	0.0866422	0.0432453	1.93242	1.92423	1.12952	0.79471	14.7471	17.5255	0.344693	0.258895	1.46413	0.68263	0.781504	0.354127	43	0.466676	84.3467	1.30098	0.388817	5115.41	44.9999
Otomys sp.		C			1	3	336	51–168 μm	0.670539	-0.601746	4.58698	1.65415	2.88962	4.54377	0.508913	14.9291	0.828854	1.54785	6.87441	0.162918	31.5051	0.265039	3.32059	0.0284874	0.857408	0.0284874	0.555072	0.770041	0.0873671	0.0133062	0.72295	1.9526	0.0783573	1.87425	40.3281	50.2023	0.397422	0.4333	1.6238	1.05292	0.570874	0.429411	19	0.406606	190.89	1.12579	0.322002	4642.58	33.7674
Otomys sp.		C			1	4	336	51–168 μm	0.259733	-0.659774	3.70666	0.786513	0.990023	1.77654	0.202553	81.2491	0.297973	0.640104	5.83855	0.138369	39.0004	0.178296	1.55202	0.00922829	0.307161	0.00922829	0.228513	0.268042	0.039119	0.0354833	0.337126	0.697853	0.12648	0.571373	21.48	22.1979	0.189247	0.175578	0.517107	0.173118	0.343989	0.118284	66	0.158736	54.9531	0.738658	0.215132	4486.11	44.986
Otomys sp.		D			1	1	336	221–513 μm	0.656412	-0.805195	4.94726	1.73425	2.6101	4.34436	0.483798	11.7906	0.793113	1.77073	7.50418	0.459462	93.5083	0.207791	2.03732	0.0245167	0.81793	0.0245167	0.498361	0.713556	0.104373	0.00471263	0.392454	2.15149	1.11744	1.03405	93.9114	50.3441	0.713234	0.344506	2.14908	0.857243	1.29184	0.421054	8	0.684626	453.363	1.37223	0.338126	4234.01	89.9977
Otomys sp.		D			1	2	336	221–513 μm	0.557105	-0.905322	5.17165	1.53947	2.56485	4.10432	0.414323	16.6288	0.687496	1.44194	7.78726	0.774882	86.4984	0.236657	2.68723	0.0166249	0.70419	0.0166249	0.429766	0.618087	0.086103	0.011643	0.715436	2.19038	0.826623	1.36375	61.4327	55.6495	2.83914	1.39843	1.76093	0.570939	1.18999	0.382859	14	0.518408	259.065	1.43764	0.361751	4422.69	90.0045
Otomys sp.		D			1	3	336	221–513 μm	0.600454	-1.48459	5.8015	0.967001	2.601	3.56801	0.457494	61.6136	0.602348	1.79474	9.12299	0.677617	82.0022	0.22162	2.33391	0.0080254	0.61048	0.0080254	0.50333	0.501786	0.108695	0.0160784	0.45108	1.6029	0.490324	1.11257	47.1946	49.6087	0.202997	0.343761	2.03732	0.582684	1.45464	0.560983	13	0.310969	278.993	1.30826	0.281199	4395.12	90.0005
Otomys sp.		D			1	4	336	221–513 μm	0.377217	-0.0183749	2.77428	0.928305	1.30639	2.23469	0.302695	55.489	0.511933	0.706522	7.20079	0.751402	73.498	0.181346	1.60223	0.0148776	0.526983	0.0148776	0.333398	0.483633	0.0433501	0.0177417	0.453403	0.666412	0.580344	0.086068	33.943	31.8573	0.161149	0.151596	0.983296	0.549175	0.434121	0.24007	32	0.215247	113.341	0.921619	0.279478	4655.51	89.9993
Otomys sp.		E			1	1	336	112–292 μm	0.413602	-0.530575	2.86884	1.01592	1.31486	2.33078	0.334719	53.1934	0.496907	0.984972	5.99045	0.732528	175.995	0.2385	2.72428	0.0107123	0.507315	0.0107123	0.392102	0.449482	0.0578331	0.0227315	0.50409	1.69937	0.704206	0.995169	25.6759	29.6257	0.172606	0.235702	0.740392	0.317666	0.422726	0.200625	27	0.287667	134.33	1.19522	0.357751	4488.43	0.149546
Otomys sp.		E			1	2	336	112–292 μm	0.571221	-0.775301	2.94998	1.06482	2.47581	3.54063	0.462113	54.7732	0.636276	1.44256	7.21453	0.398138	171.755	0.250825	2.97169	0.012363	0.648414	0.012363	0.559837	0.559697	0.0887171	0.0110885	0.485773	1.9857	0.621846	1.36385	39.5991	39.6818	0.291293	0.293347	1.59878	0.758216	0.840566	0.441176	10	0.380052	362.691	1.34365	0.35126	4531.99	0.16352
Otomys sp.		E			1	3	336	112–292 μm	0.485129	-0.505372	2.82631	1.05959	1.74224	2.80182	0.395081	50.8076	0.583276	1.13367	8.29164	0.276649	171.501	0.197187	1.87223	0.0140542	0.597256	0.0140542	0.457721	0.530653	0.0666037	0.0110885	0.491535	1.73438	0.844845	0.889536	61.0273	52.1853	0.447436	0.212889	1.46975	0.672168	0.797581	0.416129	14	0.241744	259.065	0.889536	0.283612	4407.72	0.158698
Otomys sp.		E			1	4	336	112–292 μm	0.743773	-0.982501	4.1761	2.19212	3.10528	5.2974	0.570468	1.3254	0.796727	1.98282	6.95214	0.518431	3.25407	0.232084	2.58057	0.0205508	0.817061	0.0205508	0.581413	0.676956	0.140104	0.00360378	0.508053	1.61424	0.825435	0.788803	110.881	146.229	0.437464	1.20955	1.94935	0.671391	1.27796	0.416323	9	0.670591	402.99	1.18078	0.351808	4297.98	0.181576
Otomys sp.		F			1	1	336	2–8 mm	0.268605	-1.73436	12.2974	1.04777	1.69995	2.74772	0.174488	44.5523	0.247782	0.64303	4.97657	0.616506	68.753	0.249518	2.89572	0.0140901	0.262103	0.0140901	0.161107	0.214891	0.0472115	0.0601553	0.731834	1.00478	0.464669	0.540114	15.7902	13.9837	0.291025	0.161768	0.55494	0.120356	0.434584	0.0716159	68	0.225291	53.3369	1.48746	0.234103	5130.42	63.537
Otomys sp.		F			1	2	336	2–8 mm	0.174253	-0.172206	2.92178	0.547537	0.580769	1.12831	0.139639	99.1905	0.222396	0.358349	1.48943	0.401772	28.2504	0.297361	4.19249	0.0071039	0.229442	0.0071039	0.158636	0.208498	0.0209437	0.121974	0.981329	0.822413	0.42078	0.401632	8.53303	7.22278	0.1017	0.0871837	0.199447	0.0888536	0.110593	0.0440981	302	0.150668	12.0096	0.815766	0.267448	5106.17	44.9992
Otomys sp.		F			1	4	336	2–8 mm	0.191197	-0.458778	3.11333	0.554909	0.703621	1.25853	0.151744	97.9854	0.230915	0.44291	3.45943	0.673125	177.002	0.264228	3.3504	0.00683825	0.237525	0.00683825	0.175175	0.211054	0.0264714	0.115044	0.762177	0.793373	0.368573	0.4248	9.46874	8.25878	0.0918978	0.104471	0.262384	0.124171	0.138212	0.0613313	257	0.143745	14.1125	0.786121	0.263218	5036.88	0.118478
Otomys sp.		G			1	1	336	2–8 mm	0.188453	-0.540541	3.64604	0.611057	0.82119	1.43225	0.146181	96.3561	0.221543	0.454931	4.03316	0.873977	56.2504	0.280506	3.76755	0.00748884	0.22912	0.00748884	0.161745	0.201021	0.0280991	0.132785	0.933587	1.00665	0.394652	0.611998	7.18256	6.70509	0.0796258	0.0793382	0.255358	0.12471	0.130648	0.0553688	267	0.141404	13.5839	0.808296	0.248451	5236.66	89.99
Otomys sp.		G			1	2	336	2–8 mm	0.203162	-0.401073	3.93914	0.841111	0.838735	1.67985	0.15586	80.7838	0.231656	0.478035	3.2267	0.76667	12.7459	0.324391	4.95026	0.00970589	0.240973	0.00970589	0.172063	0.211268	0.0297047	0.128073	1.05932	1.14825	0.636298	0.511953	6.80307	6.93584	0.0846762	0.0860726	0.351663	0.144223	0.20744	0.0633045	245	0.168313	14.8037	0.968624	0.287943	5282.68	0.159621
Otomys sp.		I			1	1	336	112–292 μm	0.8865	-0.290446	4.3093	3.13049	4.55518	7.68567	0.677907	0.72519	1.16781	1.62435	8.29488	0.452076	50.7499	0.290007	3.87323	0.0370408	1.20501	0.0370408	0.733037	1.10007	0.104942	0.00582148	1.20029	2.15581	0.925463	1.23034	89.7957	60.3934	0.71365	0.714649	2.3978	1.37242	1.02538	0.722347	12	0.938211	302.242	1.10114	0.36799	4488.69	45.0022
Otomys sp.		I			1	3	336	112–292 μm	0.678017	-0.293467	3.92302	1.84256	4.18545	6.028	0.52784	10.9917	0.881517	1.32091	8.3013	0.696448	93.2465	0.389816	5.13393	0.0290418	0.910318	0.0290418	0.577575	0.823728	0.0865902	0.0133062	1.08863	3.63452	0.988235	2.64629	38.4255	33.2359	0.935135	0.344454	1.70128	1.01794	0.683346	0.307977	13	0.665454	278.993	4.10975	0.389456	4682.57	134.996
Otomys sp.		I			1	4	336	112–292 μm	0.692597	-0.416586	3.9713	2.27835	3.23928	5.51763	0.558505	1.25281	0.906073	1.26341	7.72235	0.255649	22.7524	0.345978	5.56006	0.0195227	0.925745	0.0195227	0.620164	0.847262	0.0784821	0.01691	1.36066	2.34047	1.15876	1.18171	26.5237	32.5714	0.303586	0.357183	1.65425	0.766327	0.887921	0.476981	26	0.468519	139.496	1.42849	0.422224	4912.39	90.0034
Otomys sp.		J			1	1	336	112–292 μm	0.301582	-1.01984	5.18611	0.659391	1.50181	2.1612	0.22305	89.2692	0.357673	0.786351	7.57967	0.79213	31.4975	0.199965	1.89664	0.0093436	0.366771	0.0093436	0.227544	0.314143	0.0526289	0.0279986	0.603977	1.30264	0.313426	0.98921	21.4275	21.7213	0.215152	0.103924	0.607053	0.282207	0.324846	0.1299	27	0.17796	134.33	0.868917	0.185227	4786.52	0.128275
Otomys sp.		J			1	2	336	112–292 μm	0.327889	-0.0679903	3.87797	1.39278	1.23681	2.6296	0.243384	10.226	0.397093	0.727416	6.62893	0.690455	28.0065	0.190156	1.74623	0.0208206	0.417947	0.0208206	0.243219	0.369727	0.0482199	0.0158012	0.366116	0.973549	0.157715	0.815835	30.9733	37.9898	0.415464	0.300068	0.612911	0.409368	0.203544	0.114976	28	0.270961	129.532	1.16167	0.219522	4403.28	26.4452
Otomys sp.		J			1	3	336	112–292 μm	0.494043	-0.765112	3.28067	1.20851	1.73529	2.9438	0.393378	39.895	0.542579	1.27906	6.76844	0.379648	171.991	0.187341	1.70124	0.0130973	0.555639	0.0130973	0.456062	0.478811	0.0768278	0.00803919	0.332571	1.43992	0.390966	1.04895	69.0119	80.3722	0.267056	0.463634	1.37671	0.545641	0.831071	0.355226	14	0.368885	259.065	1.01134	0.303749	4067.65	0.162408
Otomys sp.		J			1	4	336	112–292 μm	0.659153	-0.317669	2.03871	1.16615	1.89359	3.05974	0.570788	47.303	0.82037	1.31604	6.85749	0.227018	11.7468	0.237425	2.71123	0.0110106	0.831402	0.0110106	0.735453	0.778574	0.0528276	0.0163556	0.457499	1.05433	0.313087	0.74124	41.5782	44.7259	0.339289	0.415078	1.67068	0.793583	0.877101	0.522414	31	0.226684	116.997	0.937641	0.336976	4363.29	0.123708
Otomys sp.		K			1	1	336	51–168 μm	0.304372	-0.20425	2.66739	0.965256	1.05735	2.02261	0.249611	55.8861	0.384555	0.624265	7.3048	0.531374	155.256	0.168621	1.39093	0.0109486	0.395505	0.0109486	0.291342	0.36177	0.0337347	0.0352061	0.592155	1.15775	0.524739	0.633006	25.4629	23.903	0.10031	0.114685	0.787988	0.503592	0.284396	0.210306	45	0.153338	80.5979	0.581755	0.1908	4897.31	134.99
Otomys sp.		K			1	2	336	51–168 μm	0.345014	-0.641639	4.42119	0.836078	1.57592	2.412	0.262493	72.7475	0.43267	0.717511	6.29802	0.726743	147.507	0.18587	1.68054	0.0129261	0.445532	0.0129261	0.307812	0.397601	0.0479301	0.0282758	0.590204	1.17228	0.470923	0.701352	34.3215	27.9655	0.198121	0.139599	0.886305	0.573822	0.312483	0.214463	27	0.193872	134.33	0.71976	0.22678	4734.19	0.166286
Otomys sp.		K			1	3	336	51–168 μm	0.828064	-0.38584	2.36677	1.79273	2.35854	4.15127	0.690842	17.3745	1.00218	1.80664	7.60885	0.254867	24.9948	0.260764	3.17628	0.0236416	1.02597	0.0236416	0.820725	0.917558	0.108415	0.0121974	0.901557	2.43573	0.983277	1.45246	37.4183	48.4534	0.332294	0.298297	2.43531	1.22192	1.21339	0.690121	11	0.488395	329.719	1.36204	0.325489	4797.07	26.468
Otomys sp.		K			1	4	336	51–168 μm	0.921878	-0.262637	4.22236	3.87125	3.23414	7.10539	0.676314	0.317525	1.08531	2.25297	8.48091	0.637286	86.257	0.299784	4.18686	0.0512424	1.13636	0.0512424	0.673275	0.988862	0.147496	0.00554427	1.17405	2.68451	1.46667	1.21784	117.25	70.5352	0.693959	1.53946	2.33531	1.18077	1.15454	0.425447	8	1.10235	453.363	1.21855	0.361224	4903.48	90.0019
Otomys sp.		L			1	2	336	221–513 μm	1.19477	-0.325091	3.8924	4.00569	6.82002	10.8257	0.929433	0.384481	1.59259	2.47319	7.91653	0.328145	163.254	0.658882	8.54181	0.0408099	1.63351	0.0408099	1.01037	1.46951	0.163997	0.00110885	1.75741	*****	*****	5.88215	54.8191	420.512	1.92821	19.7434	3.70792	1.60918	2.09875	1.05587	6	1.50903	604.484	6.46445	0.555793	4236.68	135.002
Otomys sp.		L			1	3	336	221–513 μm	0.665531	-0.56212	3.66999	1.86683	5.52688	7.3937	0.51014	7.76428	0.783026	1.63212	6.99597	0.426851	93.0078	0.309877	3.51656	0.0268098	0.809468	0.0268098	0.547014	0.70334	0.106128	0.00221771	0.526468	3.51887	0.834255	2.68462	113.971	77.393	1.88506	0.668616	1.80462	0.72754	1.07708	0.423012	8	0.790868	453.363	2.42104	0.411268	4013.46	89.9989
Otomys sp.		L			1	4	336	221–513 μm	0.642754	-0.113746	3.48721	2.45134	2.47782	4.92916	0.507155	0.743601	0.858977	1.19308	7.71697	0.182886	3.99155	0.196457	1.87202	0.0262344	0.885434	0.0262344	0.550458	0.813792	0.0716423	0.00249492	0.453338	1.41746	0.620102	0.797362	85.1224	81.1925	0.704649	0.42259	1.62489	0.966289	0.658603	0.452354	7	0.929062	518.129	0.962057	0.282993	4257.53	0.149572
Otomys sp.		L	L1		1	1	336	221–513 μm	0.282557	-0.0083704	7.63782	2.99888	1.23737	4.23626	0.207325	0.0525931	0.309446	0.680097	5.12224	0.761477	3.99128	0.183695	1.62812	0.0153298	0.324519	0.0153298	0.219185	0.281552	0.0429668	0.00748476	0.566564	1.13377	0.355998	0.777776	53.7227	91.073	0.704635	1.50142	0.424124	0.222129	0.201995	0.103838	11	0.616586	329.719	0.966163	0.251933	4283.54	0.132813
[truncated: 5 more columns]

## Sheet: experiment 2
SPECSHOR	BONE	TO_POS	FACET	SIDE	n_scans	TIME	WHAT	Sq	Ssk	Sku	Sp	Sv	Sz	Sa	Smr	Smc	Sxp	Sal	Str	Std	Sdq	Sdr	Vm	Vv	Vmp	Vmc	Vvc	Vvv	Spd	Spc	S10z	S5p	S5v	Sda	Sha	Sdv	Shv	FTLt	FLTp	FLTv	FLTq	nMotif	meh	mea	madf	metf	medf	Tr1R	Tr2R
Mammut_loess_0	F1-L1r_0				1	0	loess	0.319445	-0.383317	3.38471	0.923367	1.24059	2.16395	0.250213	62.1692	0.390594	0.721258	7.48361	0.797698	57.5075	0.302641	4.24788	0.0133215	0.403831	0.0133215	0.278522	0.36015	0.0436816	0.0293359	0.749686	1.69552	0.650968	1.04455	30.2843	31.8649	0.574907	0.682209	1.06467	0.404094	0.660576	0.166339	714	0.21685	35.9273	1.53872	0.493686	4585.46	89.995	63.554
Mammut_loess_0	F1-L1r_0				2	0	loess	0.282953	-0.378639	3.51758	0.765911	1.05134	1.81725	0.220719	81.3341	0.348428	0.623841	5.09542	0.788751	42.5021	0.287189	3.90638	0.0120065	0.360354	0.0120065	0.245709	0.322169	0.0381847	0.0341016	0.688113	1.67245	0.720816	0.951638	28.566	27.9514	0.536307	0.595657	0.786247	0.329478	0.456769	0.125003	854	0.195601	30.0376	1.43945	0.46292	4480.64	45.0067	89.994
Mammut_loess_0	F1-L1r_0				3	0	loess	0.266049	-0.245108	3.18388	0.84245	0.896338	1.73879	0.210051	73.7598	0.330261	0.570335	3.88781	0.764604	11.998	0.297901	4.19555	0.0117593	0.341973	0.0117593	0.237437	0.308174	0.0337992	0.0383203	0.709758	1.36179	0.653997	0.707793	25.1194	24.228	0.485733	0.502232	0.603011	0.23206	0.370951	0.0905274	951	0.187076	26.9738	1.37658	0.455433	4541.14	89.9873	44.9879
Mammut_loess_0	F1-L1r_0				4	0	loess	0.288776	-0.172256	3.14077	0.867663	0.97952	1.84718	0.227818	69.199	0.36351	0.603683	5.29575	0.799969	3.50334	0.293128	4.06495	0.0130466	0.376495	0.0130466	0.255396	0.340369	0.0361255	0.0359766	0.748564	1.45049	0.697744	0.752743	28.5188	25.5634	0.574687	0.521185	0.734691	0.344288	0.390404	0.114644	900	0.19152	28.5023	1.40044	0.484394	4522.57	0.201164	89.9916
Mammut_loess_2	F1-L1r_2				1	2	loess	0.30615	-0.239462	3.10153	0.90146	1.03472	1.93618	0.242712	64.1482	0.38368	0.657343	6.34207	0.688848	92.7638	0.271939	3.52652	0.0130777	0.396779	0.0130777	0.273192	0.358167	0.0386118	0.0275	0.679421	1.54486	0.690305	0.85455	31.3984	32.8863	0.526401	0.739766	0.93361	0.406219	0.527391	0.154647	686	0.191051	37.3937	1.35545	0.486716	4530.5	89.992	135.003
Mammut_loess_2	F1-L1r_2				2	2	loess	0.253738	-0.302582	3.22266	0.781393	0.861036	1.64243	0.200353	81.5067	0.315841	0.553413	4.81751	0.796051	92.5072	0.255598	3.13239	0.0105077	0.326408	0.0105077	0.226045	0.293526	0.0328819	0.0310156	0.599053	1.26641	0.593792	0.672619	27.2206	29.5775	0.457875	0.613857	0.62666	0.247748	0.378912	0.102801	798	0.17305	32.1455	1.26149	0.430074	4539.11	89.9836	63.5264
Mammut_loess_2	F1-L1r_2				3	2	loess	0.240676	-0.381968	2.92645	0.652961	0.77214	1.4251	0.192989	91.249	0.294153	0.543206	4.29726	0.783161	93.2425	0.246857	2.9271	0.00865693	0.302818	0.00865693	0.224553	0.271354	0.0314641	0.0319531	0.522428	1.14384	0.512168	0.631675	26.5059	28.6216	0.375231	0.487712	0.595852	0.244358	0.351494	0.0928044	834	0.150385	30.7579	1.19768	0.394821	4423.05	90.016	44.9905
Mammut_loess_2	F1-L1r_2				4	2	loess	0.283874	-0.228861	3.02184	0.850076	0.913988	1.76406	0.22549	71.3881	0.359247	0.603309	6.56869	0.783562	98.4995	0.261832	3.27186	0.0117554	0.370975	0.0117554	0.25559	0.335482	0.0354924	0.0286328	0.656982	1.31705	0.597814	0.719232	29.0923	31.7679	0.479761	0.561853	0.835707	0.438766	0.396941	0.14312	724	0.175304	35.4311	1.32568	0.441017	4578.55	90.0011	101.25
Mammut_loess_0	F1-L2r_0				1	0	loess	0.31987	0.0609691	2.82329	1.10335	1.03214	2.13548	0.256532	36.8371	0.421661	0.612656	5.92776	0.728541	97.4997	0.299529	4.24166	0.0149126	0.436585	0.0149126	0.290412	0.402461	0.0341243	0.0285938	0.729804	1.38833	0.619036	0.769298	31.0777	32.5295	0.529004	0.760596	0.782911	0.39682	0.386091	0.149686	736	0.20622	34.8534	1.45529	0.538807	4529.23	90.0086	44.9847
Mammut_loess_0	F1-L2r_0				2	0	loess	0.2604	-0.0471463	2.94948	0.85721	0.822015	1.67922	0.207662	71.251	0.329205	0.528536	4.64382	0.735313	86.9917	0.276302	3.63371	0.0123817	0.341576	0.0123817	0.235172	0.31128	0.0302957	0.0354297	0.645076	1.39068	0.719887	0.67079	25.7437	26.6675	0.40211	0.559485	0.568504	0.28584	0.282664	0.103638	866	0.174711	29.6214	1.25953	0.456519	4566.75	90.005	44.988
Mammut_loess_0	F1-L2r_0				3	0	loess	0.271405	-0.104773	3.10607	0.844262	0.934252	1.77851	0.214412	72.594	0.344747	0.559105	4.98714	0.730656	94.7515	0.27566	3.61827	0.012824	0.357558	0.012824	0.239524	0.324806	0.0327528	0.0317969	0.658298	1.3788	0.697781	0.68102	27.6971	29.4422	0.433143	0.608526	0.782024	0.331064	0.45096	0.119806	791	0.181243	32.43	1.35913	0.463118	4572.57	89.9805	0.184063
Mammut_loess_0	F1-L2r_0				4	0	loess	0.262826	-0.119714	2.82903	0.791468	0.853862	1.64533	0.210881	78.6735	0.339329	0.536949	6.27816	0.771224	93.2484	0.269887	3.47648	0.0107703	0.350093	0.0107703	0.240979	0.319471	0.0306222	0.0360547	0.625044	1.31233	0.629902	0.68243	25.9371	25.6259	0.360241	0.537488	0.832702	0.36958	0.463122	0.126329	902	0.170353	28.4391	1.24935	0.429515	4613.56	89.9953	44.9839
Mammut_loess_2	F1-L2r_2				1	2	loess	0.340716	0.119925	3.06758	1.15286	1.03374	2.1866	0.27287	33.4066	0.422962	0.655867	9.13013	0.587481	113.247	0.254122	3.08948	0.0176106	0.440574	0.0176106	0.312877	0.404283	0.0362911	0.0171875	0.490488	1.21437	0.614172	0.600202	43.3636	54.2815	0.652314	1.60549	1.14247	0.701068	0.441398	0.205793	434	0.217122	59.1062	1.32363	0.517833	4247.45	89.9883	63.5447
Mammut_loess_2	F1-L2r_2				2	2	loess	0.274283	-0.152823	3.06712	0.929464	1.0079	1.93737	0.217317	61.8196	0.340774	0.578612	6.8066	0.745013	111.25	0.237399	2.7046	0.0128674	0.353699	0.0128674	0.246134	0.320048	0.0336509	0.0202344	0.490355	1.30257	0.592786	0.709783	39.7878	44.1176	0.566147	1.03555	0.832659	0.430803	0.401856	0.136194	521	0.178952	49.2363	1.30445	0.415978	4345.93	90.0135	0.186756
Mammut_loess_2	F1-L2r_2				3	2	loess	0.219979	-0.3207	2.96164	0.802186	0.840077	1.64226	0.176495	81.555	0.276167	0.469892	3.80025	0.701491	106.249	0.24616	2.90587	0.00783111	0.284013	0.00783111	0.20363	0.256241	0.0277712	0.026875	0.488193	1.20708	0.509271	0.697809	27.1842	33.7507	0.452147	0.671812	0.500757	0.244405	0.256352	0.07896	733	0.163425	34.9961	1.11332	0.361853	4432.56	89.9792	0.165581
Mammut_loess_2	F1-L2r_2				4	2	loess	0.230749	-0.435744	3.12911	0.614314	0.80343	1.41774	0.184188	94.2017	0.282328	0.518596	4.17179	0.800726	93.5028	0.244842	2.87129	0.00802995	0.2904	0.00802995	0.210988	0.259532	0.0308675	0.0305078	0.469705	1.15909	0.482097	0.676992	25.3687	30.6341	0.399068	0.587961	0.508411	0.18987	0.318541	0.0829488	776	0.149204	33.0568	1.12919	0.386789	4395.87	0.171513	89.9859
Mammut_loess_0	F1-L3r_0				1	0	loess	0.289659	-0.397659	3.27693	0.856057	1.06503	1.92109	0.22812	71.61	0.352235	0.657127	6.93064	0.742134	86.4961	0.269968	3.45789	0.0116721	0.363791	0.0116721	0.258351	0.324431	0.0393599	0.0276172	0.670052	1.49594	0.612381	0.883563	30.383	32.7256	0.458405	0.713739	0.863334	0.328779	0.534555	0.161524	730	0.190062	35.1399	1.40592	0.445943	4578.31	89.989	45.0022
Mammut_loess_0	F1-L3r_0				2	0	loess	0.250613	-0.305837	3.3467	0.803952	0.945165	1.74912	0.196118	80.0073	0.31057	0.550124	5.543	0.645025	98.9976	0.239465	2.74768	0.0107814	0.32129	0.0107814	0.218668	0.287813	0.0334767	0.0278906	0.58099	1.39532	0.587358	0.807963	33.8382	32.7956	0.530426	0.569297	0.82608	0.388324	0.437756	0.115159	706	0.173828	36.3344	1.3751	0.397862	4534.81	45.018	90.0106
Mammut_loess_0	F1-L3r_0				3	0	loess	0.221786	-0.328961	3.35683	0.73494	0.860398	1.59534	0.173946	88.4389	0.275822	0.480305	5.41735	0.793113	93.0023	0.219268	2.32086	0.00927002	0.28509	0.00927002	0.194235	0.255379	0.0297112	0.0273438	0.516475	1.21687	0.517658	0.699217	34.6159	34.3618	0.541271	0.585333	0.653996	0.247215	0.406781	0.100188	706	0.159223	36.3344	1.15175	0.36073	4446.11	90.0015	45.0057
Mammut_loess_0	F1-L3r_0				4	0	loess	0.232701	-0.491757	3.27081	0.545885	0.794959	1.34084	0.18419	96.2552	0.281319	0.531165	4.79302	0.783661	92.5024	0.233424	2.62458	0.00831137	0.289691	0.00831137	0.210441	0.257419	0.0322721	0.0317188	0.514547	1.09114	0.418161	0.672975	27.7085	28.7133	0.393173	0.455466	0.616514	0.253656	0.362859	0.0953683	866	0.146426	29.6214	1.1809	0.367939	4459.18	0.193899	89.9843
Mammut_loess_2	F1-L3r_2				1	2	loess	0.284728	-0.476423	3.66356	0.807525	1.11282	1.92034	0.222514	77.1631	0.340463	0.63553	6.03342	0.779832	94.4975	0.25292	3.04936	0.0116069	0.352069	0.0116069	0.250095	0.312799	0.0392698	0.0233594	0.567311	1.57276	0.598193	0.974569	36.8901	38.3462	0.713301	0.702688	0.789917	0.312546	0.477372	0.13639	633	0.184943	40.5247	1.60868	0.417905	4443.17	89.9989	45.0222
Mammut_loess_2	F1-L3r_2				2	2	loess	0.278619	-0.474555	3.52777	0.906218	1.06686	1.97308	0.218071	66.5085	0.336817	0.631829	5.69189	0.712405	93.4979	0.266096	3.34985	0.0109841	0.347785	0.0109841	0.24617	0.309279	0.0385057	0.0260156	0.635733	1.38794	0.51979	0.868153	33.1585	34.4854	0.622596	0.675228	0.881604	0.44737	0.434234	0.122454	674	0.192897	38.0595	1.48519	0.428979	4509.37	90.0037	45.0021
Mammut_loess_2	F1-L3r_2				3	2	loess	0.491385	-3.30982	20.963	1.31319	3.35913	4.67232	0.287061	17.2179	0.419776	1.20828	12.918	0.781078	87.2353	0.286696	3.76464	0.0182349	0.43803	0.0182349	0.254459	0.351631	0.0863996	0.00730469	0.640201	1.69517	0.135837	1.55933	94.1872	119.601	3.29516	4.71242	3.20263	0.525353	2.67727	0.376043	196	0.34295	130.878	2.82651	0.471902	4404.31	90.0071	44.9984
Mammut_loess_2	F1-L3r_2				4	2	loess	0.264472	-0.990894	5.17969	0.611583	1.19014	1.80172	0.201536	93.0198	0.30526	0.634168	5.72583	0.754184	93.7436	0.250593	2.99519	0.00809	0.313357	0.00809	0.223502	0.273	0.0403572	0.0280469	0.50722	1.553	0.470156	1.08284	33.0741	33.1746	0.707739	0.624953	0.804876	0.274138	0.530738	0.123242	710	0.170923	36.1297	1.53676	0.38361	4471.67	0.16661	89.9857
Mammut_fine sand 12c_0	F1_uL1_0				1	0	fine sand 12c	0.231694	-0.323979	3.49365	0.673323	0.80989	1.48321	0.179921	92.0612	0.28656	0.519602	5.93239	0.773771	33.9988	0.194276	1.83359	0.0102733	0.296996	0.0102733	0.196157	0.265182	0.0318145	0.0198828	0.454118	1.25078	0.510054	0.740723	40.5861	43.2521	0.524688	0.712611	0.705121	0.322485	0.382636	0.113316	555	0.156771	46.22	1.22355	0.381178	4190.9	89.9931	44.995
Mammut_fine sand 12c_0	F1_uL1_0				2	0	fine sand 12c	0.203572	-0.305542	3.27173	0.615852	0.723193	1.33905	0.160451	96.1851	0.252241	0.447422	6.59489	0.778798	23.7565	0.17517	1.49848	0.00869828	0.260975	0.00869828	0.180343	0.234677	0.0262981	0.0207031	0.376579	1.06654	0.391375	0.675162	39.5287	41.8832	0.463529	0.684013	0.65794	0.248114	0.409826	0.110713	572	0.153406	44.8463	1.0468	0.331752	4196.7	0.157472	44.9884
Mammut_fine sand 12c_0	F1_uL1_0				3	0	fine sand 12c	0.197052	-0.246958	3.35126	0.589514	0.693822	1.28334	0.153887	97.2386	0.245739	0.427714	5.14892	0.815787	15.7526	0.177576	1.53897	0.00903902	0.254731	0.00903902	0.169439	0.22876	0.0259711	0.0217188	0.386197	0.97842	0.437451	0.540968	38.6224	38.8999	0.406153	0.602775	0.510356	0.197797	0.312558	0.082784	610	0.141938	42.0526	0.995623	0.335251	4164.75	89.9956	26.4447
Mammut_fine sand 12c_0	F1_uL1_0				4	0	fine sand 12c	0.203059	-0.195664	3.37888	0.611331	0.683796	1.29513	0.158263	96.4304	0.252144	0.43692	6.38604	0.843728	22.7538	0.172095	1.44706	0.00974242	0.261911	0.00974242	0.173466	0.235548	0.0263628	0.0204688	0.359631	1.02404	0.477782	0.546259	43.02	40.766	0.5461	0.638062	0.643452	0.283457	0.359995	0.100742	570	0.14654	45.0037	0.964537	0.332501	4116.24	45.0117	26.4851
Mammut_fine sand 12c_2	F1_uL1_2				1	2	fine sand 12c	1.1539	-1.28495	5.33618	2.31884	6.41296	8.73181	0.8335	7.4436	1.20802	3.37972	13.2758	0.808529	98.7491	0.503382	8.88915	0.0336904	1.2416	0.0336904	0.829697	1.00635	0.235254	0.00242187	1.04411	5.54795	1.26253	4.28543	197.852	312.491	14.3936	14.3054	4.72204	1.31427	3.40777	0.944355	64	0.71558	400.814	6.20453	1.22555	4158.2	89.9993	44.9835
Mammut_fine sand 12c_2	F1_uL1_2				2	2	fine sand 12c	1.94338	-1.22219	4.40957	3.51018	8.07155	11.5817	1.46745	2.15774	2.05874	5.58353	19.6231	0.778371	109.498	0.634608	13.6982	0.0303303	2.08913	0.0303303	1.59543	1.69974	0.389392	0.00207031	2.49592	8.47605	2.31557	6.16048	211.163	172.489	19.9363	13.0538	8.73354	2.34293	6.39061	1.68766	54	0.933707	475.039	8.85695	1.55315	4100.65	89.9804	0.208176
Mammut_fine sand 12c_2	F1_uL1_2				3	2	fine sand 12c	1.19165	-1.87424	7.75073	2.95805	5.63525	8.59329	0.814377	0.680396	1.08542	3.8129	13.2722	0.803389	115.008	0.484106	8.57035	0.0349188	1.12032	0.0349188	0.753411	0.85105	0.26927	0.00277344	1.52231	4.5807	1.19298	3.38771	203.558	350.019	14.8948	26.0173	4.94941	1.28119	3.66822	0.742442	85	0.794224	301.79	5.20209	1.16017	4128.71	116.478	89.9885
Mammut_fine sand 12c_2	F1_uL1_2				4	2	fine sand 12c	1.60415	-1.24755	4.53087	3.4523	6.38536	9.83766	1.21307	0.701869	1.63958	4.53916	14.4434	0.165743	125.75	0.540798	9.97557	0.0306401	1.67031	0.0306401	1.35521	1.35467	0.31564	0.0015625	1.49099	7.21001	1.79959	5.41042	338.33	373.617	18.175	18.8006	7.02759	1.98716	5.04043	1.31953	48	0.876646	534.419	6.60505	1.55835	4051.02	135.031	116.48
Mammut_fine sand 12c_0	F1_uL2_0				1	0	fine sand 12c	0.21297	-0.0634064	3.03191	0.704511	0.905499	1.61001	0.169454	91.9705	0.276155	0.420663	6.85974	0.743943	32.2473	0.197273	1.89159	0.00950786	0.285652	0.00950786	0.191744	0.261292	0.0243596	0.0242578	0.440293	0.865684	0.4102	0.455484	37.5209	37.1528	0.490431	0.576285	0.610088	0.30835	0.301739	0.108139	653	0.152771	39.2835	1.10343	0.329122	4409.09	89.9758	33.7408
Mammut_fine sand 12c_0	F1_uL2_0				2	0	fine sand 12c	0.209472	0.0519477	2.89307	0.856843	0.683422	1.54027	0.168292	74.884	0.278797	0.390031	13.2478	0.266115	30.9965	0.171419	1.43656	0.00924567	0.288081	0.00924567	0.188933	0.265655	0.022426	0.0226563	0.410103	0.974161	0.462089	0.512072	46.3839	40.1958	0.516262	0.658321	0.829855	0.378728	0.451128	0.131704	601	0.148534	42.6824	0.91442	0.286267	4443.14	44.9581	0.202562
Mammut_fine sand 12c_0	F1_uL2_0				3	0	fine sand 12c	0.174652	-0.0703784	2.96135	0.603489	0.745091	1.34858	0.139235	98.7443	0.225628	0.345529	6.82966	0.635094	19.009	0.16712	1.36716	0.00778285	0.233409	0.00778285	0.157748	0.213119	0.0202905	0.0269141	0.396865	0.835342	0.343162	0.49218	37.1387	34.3503	0.390748	0.473041	0.516226	0.274431	0.241794	0.0912543	691	0.131627	37.1232	0.862347	0.267582	4504.98	44.9998	26.4876
Mammut_fine sand 12c_0	F1_uL2_0				4	0	fine sand 12c	0.167175	-0.0458691	3.11499	0.512794	0.526061	1.03885	0.131814	99.6436	0.214185	0.334723	5.5691	0.618827	7.23904	0.169961	1.41168	0.00810577	0.222328	0.00810577	0.147012	0.202438	0.0198899	0.0337109	0.387533	0.785854	0.383774	0.40208	28.3948	27.3807	0.277313	0.346369	0.491253	0.25131	0.239943	0.0826243	869	0.115653	29.5191	0.752089	0.275035	4490.66	45.0216	0.198066
Mammut_fine sand 12c_2	F1_uL2_2				1	2	fine sand 12c	1.91936	-0.800202	3.32848	3.96372	6.92915	10.8929	1.54976	1.97697	2.06944	4.83361	15.1052	0.797762	110.758	0.64393	15.6509	0.0506371	2.12002	0.0506371	1.9351	1.85531	0.264713	0.00296875	2.0329	8.54396	2.89069	5.65327	187.084	291.604	13.6137	20.4413	8.77704	3.06075	5.71629	1.54016	85	0.898932	301.79	6.33814	1.84544	4212.4	0.200013	116.474
Mammut_fine sand 12c_2	F1_uL2_2				2	2	fine sand 12c	1.68346	-1.11963	3.62974	2.95294	5.50894	8.46188	1.32617	3.50311	1.65182	4.79584	16.5222	0.77146	39.0053	0.543361	11.5941	0.029038	1.68092	0.029038	1.58476	1.37408	0.306847	0.00296875	1.09917	6.11111	1.78445	4.32666	166.685	294.203	8.14463	15.5273	6.63909	2.21162	4.42747	1.44119	86	0.662628	298.28	5.12344	1.45601	4225.16	44.9865	0.204876
Mammut_fine sand 12c_2	F1_uL2_2				3	2	fine sand 12c	1.4615	-0.875396	3.36492	4.46444	5.40559	9.87003	1.16556	0.0659049	1.50862	3.94953	12.1372	0.597254	69.7487	0.557493	12.2769	0.0450671	1.55355	0.0450671	1.4233	1.32308	0.230476	0.00277344	1.80653	5.28703	1.52955	3.75748	212.865	270.746	11.8624	12.8447	5.53597	2.17137	3.3646	1.07165	88	0.839731	291.501	5.65195	1.57747	4095.55	135.004	45.0095
Mammut_fine sand 12c_2	F1_uL2_2				4	2	fine sand 12c	1.56628	-0.789798	4.12629	5.38381	6.67337	12.0572	1.16314	0.13647	1.7721	4.08143	14.1005	0.657783	140.755	0.528594	11.1133	0.0613283	1.83334	0.0613283	1.33754	1.56379	0.269553	0.00144531	1.70649	6.58327	3.1411	3.44218	340.047	444.102	33.8192	21.7605	7.65604	2.59667	5.05937	1.11883	43	1.10232	596.561	6.84403	1.49718	4183.18	135.008	44.9854
Mammut_fine sand 12c_0	F1_uL3_0				1	0	fine sand 12c	0.32008	-0.233002	3.05711	1.22218	1.23237	2.45455	0.254771	24.811	0.402296	0.685278	13.2152	0.782347	103.754	0.239833	2.73652	0.0133118	0.415578	0.0133118	0.288619	0.37538	0.0401981	0.0171094	0.609902	1.44255	0.544005	0.89854	57.739	51.1408	0.999873	1.08162	1.08805	0.473676	0.614376	0.20504	452	0.21793	56.7525	1.63588	0.41844	4476.67	90.0378	44.9564
Mammut_fine sand 12c_0	F1_uL3_0				2	0	fine sand 12c	0.229113	-0.257529	3.02533	0.660123	0.793056	1.45318	0.182247	92.471	0.285662	0.496161	5.31132	0.67026	105.744	0.227887	2.50059	0.009471	0.295131	0.009471	0.207448	0.265989	0.029142	0.0306641	0.519965	1.18768	0.494793	0.692884	28.4626	29.6483	0.385028	0.489227	0.624983	0.33092	0.294063	0.100981	781	0.153119	32.8452	1.10709	0.362769	4485.9	89.9781	45.0086
Mammut_fine sand 12c_0	F1_uL3_0				3	0	fine sand 12c	0.203648	-0.327585	3.37862	0.58543	0.713354	1.29878	0.159219	96.9498	0.247745	0.450619	4.6975	0.710929	107.003	0.220793	2.35426	0.00910516	0.256817	0.00910516	0.178255	0.229526	0.0272918	0.0356641	0.475394	1.05913	0.507522	0.551606	25.8055	26.2202	0.349312	0.4056	0.532848	0.236442	0.296406	0.0807222	887	0.137899	28.9201	1.00364	0.338651	4588.52	45.0044	90.0129
Mammut_fine sand 12c_0	F1_uL3_0				4	0	fine sand 12c	0.202599	-0.234972	3.00129	0.596677	0.654915	1.25159	0.161403	96.9049	0.251745	0.43833	4.453	0.520674	106.246	0.221374	2.3676	0.00857596	0.260302	0.00857596	0.183897	0.234865	0.0254373	0.0355078	0.451666	1.03737	0.465118	0.572251	25.1991	26.4603	0.327528	0.446704	0.466299	0.236804	0.229495	0.0833306	891	0.143531	28.7902	0.935974	0.338307	4532.37	106.488	90.0176
Mammut_fine sand 12c_2	F1_uL3_2				1	2	fine sand 12c	1.78611	-0.284842	3.06495	6.07535	7.84456	13.9199	1.43642	0.0415665	2.13566	3.76063	13.4354	0.71538	53.7433	0.757696	19.6724	0.074357	2.21017	0.074357	1.64155	1.99313	0.217035	0.00285156	3.74808	8.06933	2.71694	5.35239	128.231	241.87	9.92015	11.6649	6.70473	3.73842	2.96631	1.317	82	1.16953	312.831	7.72666	1.86362	4321.72	44.9637	90.0167
Mammut_fine sand 12c_2	F1_uL3_2				2	2	fine sand 12c	1.86152	-1.07234	4.13514	4.35402	6.68771	11.0417	1.4171	0.736787	1.88688	5.45576	17.383	0.819213	132.489	0.675149	14.8872	0.0577971	1.94453	0.0577971	1.59968	1.60328	0.341246	0.00242187	1.92557	7.54373	2.6426	4.90113	130.751	338.264	8.97666	15.233	8.73219	2.86907	5.86313	1.49787	60	1.0303	427.535	8.75697	1.55463	4313.69	134.996	90.0073
Mammut_fine sand 12c_2	F1_uL3_2				3	2	fine sand 12c	1.64255	-0.693287	3.71896	4.55076	6.63673	11.1875	1.27055	0.416496	1.86317	4.33818	17.0487	0.903117	69.0001	0.645993	14.1472	0.0637207	1.92675	0.0637207	1.43624	1.6718	0.254949	0.00234375	1.93166	6.2082	1.75816	4.45004	178.3	313.939	10.5699	20.156	7.51598	2.98281	4.53317	1.22557	67	0.935656	382.867	9.12537	1.6427	4275.66	134.978	90.025
Mammut_fine sand 12c_2	F1_uL3_2				4	2	fine sand 12c	1.63198	-0.752113	4.29715	4.95356	6.65005	11.6036	1.25491	0.316547	1.84808	3.90823	15.7689	0.339352	86.9907	0.608235	13.8079	0.0623245	1.91049	0.0623245	1.41391	1.66276	0.247739	0.00246094	2.99483	7.65926	3.40973	4.24953	179.394	254.205	21.5786	12.9666	8.76585	3.13408	5.63177	1.20712	65	1.1172	394.648	5.2556	1.49349	4309.32	89.9843	44.9932
M749934	tx	M2	#p2a	2	0		Antelope	0.322619	-0.247902	3.14167	1.149	1.36552	2.51452	0.256511	33.6944	0.397935	0.697519	8.97934	0.817257	140.746	0.226912	2.47187	0.0133857	0.411419	0.0133857	0.291558	0.37056	0.0408591	0.0454688	0.670843	1.2672	0.748501	0.5187	21.1371	20.5596	0.170936	0.194541	1.10402	0.525454	0.578563	0.183052	378	0.21535	67.8627	1.60071	0.46159	4547.85	0.177192	135.007
M749934	tx	M2	#p2a	2	1		Antelope	0.999263	-0.120311	2.79735	3.19611	3.51102	6.70714	0.806339	0.994143	1.27169	2.0697	17.4904	0.311348	137.496	0.406172	7.39416	0.0432741	1.31513	0.0432741	0.919412	1.1977	0.117429	0.0328906	1.3342	3.98327	1.961	2.02227	29.3272	28.9606	0.452555	0.5016	4.43971	2.2139	2.22581	0.832756	161	0.474612	159.33	3.06978	0.755505	4818.93	134.983	44.9952
M749934	tx	M2	#p2a	2	2		Antelope	1.27441	-0.280027	3.68689	3.51496	7.78567	11.3006	1.02124	1.38849	1.68961	2.23331	18.2903	0.753706	86.7404	0.415535	7.7591	0.0454748	1.73506	0.0454748	1.20034	1.59962	0.135439	0.0123828	1.40625	2.97085	1.99011	0.980742	77.0285	71.1238	1.7667	1.23166	4.68858	2.59742	2.09117	0.996221	38	0.953619	675.056	3.00783	0.950987	4665.66	89.9915	153.495
M749934	tx	M2	#p2a	2	3		Antelope	2.38	-0.32909	3.08112	7.35662	7.40829	14.7649	1.88798	0.345596	2.74984	5.50314	21.3138	0.189009	145.747	0.501067	10.2455	0.098044	2.84817	0.098044	2.13246	2.52263	0.325532	0.00789063	1.90906	9.49841	3.86112	5.63729	122.755	108.154	3.10042	1.53266	10.5961	4.5715	6.02456	2.28221	23	1.27682	1115.31	6.23037	0.920976	4808.06	135.001	116.493
TM293.02.158	tm	m2	#p4a	2	1		Antelope	0.500049	-0.913266	7.05774	2.01619	3.34009	5.35628	0.373745	1.42904	0.574016	1.01345	15.2836	0.56082	122.248	0.269859	3.45645	0.0225177	0.59642	0.0225177	0.395483	0.528443	0.0679768	0.0259766	0.877898	2.54067	1.18991	1.35076	26.9668	34.9016	0.435839	0.453555	2.49378	0.924615	1.56917	0.338155	96	0.389728	267.209	1.78155	0.432793	4887.85	90.0134	134.992
TM293.02.158	tm	m2	#p4a	2	2		Antelope	0.70638	-0.732797	4.73474	1.91738	3.73231	5.64969	0.542288	9.53669	0.902903	1.53358	21.2329	0.188291	132.502	0.301473	4.28951	0.0196488	0.922434	0.0196488	0.593775	0.824888	0.0975464	0.0285938	1.00767	1.92601	0.920051	1.00596	26.4249	30.9713	0.47671	0.432831	3.58457	1.21288	2.37168	0.553652	116	0.428551	221.139	1.74005	0.48823	4906.42	135.004	89.9892
TM293.02.158	tm	m2	#p4a	2	3		Antelope	0.656056	-0.62227	4.75874	2.33627	3.27751	5.61378	0.498963	1.37711	0.789668	1.43783	17.757	0.639864	137.5	0.299164	4.23445	0.0281348	0.817829	0.0281348	0.543512	0.726302	0.0915266	0.0274219	0.936716	1.98464	0.807914	1.17673	28.764	33.1822	0.512474	0.49282	3.00382	0.97859	2.02523	0.428194	139	0.424786	184.548	2.14327	0.51309	4813.92	135.02	89.9788
TM293.02.158	tm	m2	#p4a	2	4		Antelope	0.605447	-0.37241	3.43994	1.87672	2.56525	4.44197	0.471603	6.28891	0.724315	1.36709	19.8442	0.579462	131.001	0.309541	4.51563	0.0279168	0.752221	0.0279168	0.528476	0.668351	0.0838707	0.0388672	0.948373	2.3358	0.885635	1.45016	21.5279	23.3845	0.324685	0.30662	2.79758	1.26503	1.53255	0.477094	235	0.332419	109.158	2.34774	0.535662	4758.47	134.984	89.9964
TM293.02.158	tm	m2	#a4a	2	1		Antelope	0.581081	-0.516914	4.33288	1.8288	3.88666	5.71547	0.456009	7.46439	0.744244	1.19804	17.6473	0.29259	137.748	0.239299	2.72461	0.0198931	0.764325	0.0198931	0.497404	0.690563	0.0737616	0.0157813	0.708095	2.66413	0.443432	2.2207	47.3787	47.7167	0.725025	0.643759	2.61202	1.03315	1.57887	0.444706	56	0.437679	458.073	2.24995	0.432794	4628.58	135.013	90.0236
M6099020	tx	M2	#a2p	1	1		Antelope	0.807031	-0.289259	3.11535	2.45299	3.66678	6.11978	0.628116	2.79228	0.992061	1.83369	23.2329	0.206027	39.7415	0.317759	4.69698	0.0351417	1.0271	0.0351417	0.722527	0.913463	0.113638	0.0263281	1.00189	2.96347	0.745504	2.21796	32.4426	34.2568	0.495672	0.509714	3.52754	1.6621	1.86544	0.744352	101	0.444145	253.981	2.5937	0.568091	4733.02	44.9963	0.202939
M6099020	tx	M2	#a2p	1	2		Antelope	0.577124	-0.469123	3.29468	1.73658	2.71686	4.45344	0.464377	9.03957	0.711096	1.25181	18.581	0.801009	86.7592	0.30553	4.41627	0.0184563	0.729549	0.0184563	0.528219	0.6548	0.0747495	0.0391406	0.908112	1.71883	0.574879	1.14396	24.4434	23.49	0.354008	0.312082	2.60416	0.937375	1.66678	0.459167	230	0.331674	111.531	2.18573	0.539732	4692.67	0.20054	45.007
M6099020	tx	M2	#a2p	1	3		Antelope	0.92457	-0.0748188	3.20968	3.87128	3.26836	7.13964	0.739877	0.383481	1.17754	1.92335	20.146	0.178653	47.7448	0.326329	4.99527	0.0352026	1.21268	0.0352026	0.841297	1.10621	0.106472	0.0204297	1.05105	1.64878	0.652641	0.996136	36.8431	43.1804	0.571727	0.611155	3.8424	1.6625	2.1799	0.740728	66	0.500692	388.668	2.45449	0.554868	4833.35	44.9888	89.9735
M6099020	tx	M2	#a2p	1	4		Antelope	0.762831	-0.229602	2.78027	2.25688	2.79718	5.05406	0.614449	3.75605	0.960248	1.60875	20.4354	0.585169	65.7488	0.317113	4.73167	0.0281264	0.988287	0.0281264	0.724522	0.897715	0.0905722	0.0360156	0.978555	2.20623	0.888299	1.31793	23.973	25.1333	0.36848	0.336961	3.17539	1.55262	1.62277	0.633255	183	0.369145	140.175	2.54627	0.512431	4811.03	90.0045	63.5172
TM266.01.133	tm	m2	#a4p	1	1		Antelope	0.511979	-0.0989861	3.17765	2.29413	1.79447	4.0886	0.404461	0.728932	0.62428	1.08651	13.6739	0.51251	31.7531	0.321276	4.83475	0.0247553	0.649163	0.0247553	0.460709	0.585265	0.0638981	0.0344922	0.956188	1.94298	1.01295	0.930027	22.9369	26.0234	0.320408	0.343895	1.95204	1.03423	0.917817	0.338993	261	0.335856	98.2839	1.85238	0.638452	4455.98	26.4849	90.0048
TM266.01.133	tm	m2	#a4p	1	2		Antelope	0.6497	-0.478251	4.18328	2.41768	3.34897	5.76665	0.503967	0.796968	0.802501	1.32757	14.7173	0.497681	42.0105	0.330626	5.10338	0.0262169	0.82881	0.0262169	0.558053	0.74296	0.0858503	0.0232422	0.935863	2.06148	0.988374	1.07311	33.1877	38.8703	0.506708	0.713766	2.26505	1.03275	1.23229	0.419297	136	0.462487	188.618	2.05615	0.718942	4407.82	45.0185	0.1801
TM266.01.133	tm	m2	#a4p	1	3		Antelope	0.483352	-0.168902	3.19884	1.67098	1.99409	3.66507	0.380546	7.90197	0.608676	1.01585	17.3503	0.561363	60.0014	0.292988	4.05756	0.0219934	0.630528	0.0219934	0.429496	0.570579	0.0599484	0.0391797	0.845407	1.8276	1.12958	0.698017	24.2717	22.889	0.329645	0.316919	1.9627	0.942721	1.01998	0.339904	323	0.314423	79.4183	1.63936	0.600845	4450.52	44.9815	89.9869
TM266.01.133	tm	m2	#a4p	1	4		Antelope	0.589694	0.353511	3.88227	2.9845	1.64425	4.62874	0.463238	0.644619	0.700197	1.11114	18.6812	0.273107	47.5059	0.287976	3.94015	0.0353003	0.735263	0.0353003	0.516311	0.672291	0.0629718	0.0312109	0.918962	1.78199	0.772838	1.00915	29.8862	27.4537	0.424488	0.404013	2.53292	1.47183	1.06109	0.448791	207	0.370228	123.923	1.8807	0.569832	4455.63	45.0091	26.4933
[truncated: 4 more columns]

## Sheet: experiment 3
SPECSHOR	BONE	TO_POS	FACET	SIDE	n_scans	TIME	pH value	Sq	Ssk	Sku	Sp	Sv	Sz	Sa	Smr	Smc	Sxp	Sal	Str	Std	Sdq	Sdr	Vm	Vv	Vmp	Vmc	Vvc	Vvv	Spd	Spc	S10z	S5p	S5v	Sda	Sha	Sdv	Shv	FTLt	FLTp	FLTv	FLTq	nMotif	meh	mea	madf	metf	medf	Tr1R	Tr2R
Carcharhinus plumbeus		A			1	t0		0.268573	-0.320695	2.85483	0.692752	1.20831	1.90107	0.220072	87.1152	0.324424	0.577363	13.8911	0.27242	98.4931	0.140582	0.951875	0.00908107	0.33347	0.00908107	0.253788	0.301422	0.0320481	0.00875	0.246647	0.976167	0.392007	0.58416	39.9747	72.9475	0.20485	0.721281	0.943872	0.52554	0.418333	0.200281	74	0.177146	346.65	1.25286	0.285885	4047.08	98.2707	116.482
Carcharhinus plumbeus		A			2	t0		0.252273	-0.469252	3.5722	0.659365	1.15149	1.81086	0.197461	91.452	0.295073	0.599485	12.2685	0.253394	92.5256	0.13342	0.852721	0.0116262	0.306771	0.0116262	0.221391	0.272719	0.0340515	0.00710938	0.301291	0.540382	0.0585661	0.481816	39.6927	93.362	0.188876	0.603911	1.01499	0.467432	0.547554	0.181266	70	0.176156	366.459	1.1039	0.257047	4210.05	90.0002	103.949
Carcharhinus plumbeus		A			3	t0		0.341999	-0.293719	2.7878	0.822107	1.15437	1.97648	0.276668	70.0415	0.44375	0.745469	23.2894	0.706712	93.4893	0.125869	0.765651	0.0100409	0.453566	0.0100409	0.312488	0.411449	0.0421168	0.00652344	0.377261	0.962062	0.465978	0.496084	48.8975	65.322	0.226607	0.393578	1.20275	0.544751	0.657998	0.268712	65	0.174715	394.648	1.22372	0.244204	4205.59	89.9989	95.4863
Carcharhinus plumbeus		A			4	t0		0.304582	-0.318078	2.71097	0.76974	1.19665	1.9664	0.249564	77.093	0.379929	0.651859	18.6026	0.58638	100.997	0.116978	0.659906	0.00971023	0.389621	0.00971023	0.291848	0.353268	0.0363535	0.00519531	0.422099	0.952149	0.443129	0.50902	61.2017	133.872	0.304595	0.613298	1.28579	0.520146	0.765644	0.247181	58	0.177911	442.278	1.15526	0.263973	3769.22	101.24	90.0131
Carcharhinus plumbeus		A			1	ti	pH2	0.450299	-0.374828	5.05776	1.74008	2.66853	4.40861	0.349661	5.11489	0.577937	0.811134	2.96478	0.150281	105.001	0.522065	11.1941	0.0203264	0.598357	0.0203264	0.385682	0.547253	0.051104	0.0779688	1.67981	2.08356	0.442758	1.6408	11.1011	12.2666	0.198149	0.20742	1.03057	0.445179	0.585393	0.196616	593	0.343832	43.2582	2.97202	0.734261	5059.68	89.9809	108.465
Carcharhinus plumbeus		A			2	ti	pH2	0.406448	-0.18691	3.44639	1.29279	1.94887	3.24166	0.318088	22.9379	0.528866	0.822001	9.92804	0.360214	94.2424	0.459718	8.96789	0.0179834	0.546789	0.0179834	0.351866	0.497197	0.049592	0.0984375	1.53192	1.93911	0.302965	1.63615	9.27446	9.71095	0.159763	0.146575	1.40163	0.552738	0.848897	0.228114	925	0.271636	27.732	2.04467	0.62848	5207.64	89.9979	108.542
Carcharhinus plumbeus		A			3	ti	pH2	0.350511	-0.981171	7.06432	1.31527	2.41917	3.73445	0.267337	17.9446	0.418214	0.686305	9.94909	0.355925	106.501	0.477417	9.24281	0.0124186	0.430663	0.0124186	0.294738	0.385039	0.0456239	0.120664	1.64708	2.21666	0.453461	1.7632	7.79975	7.97554	0.150909	0.138126	0.902584	0.412564	0.49002	0.198988	948	0.292949	27.0592	2.31608	0.448023	5564.46	89.989	116.449
Carcharhinus plumbeus		A			4	ti	pH2	0.427732	-0.141061	2.80114	1.47096	1.49104	2.962	0.343726	13.7081	0.54306	0.879327	17.4812	0.298354	96.0062	0.45436	9.26321	0.0175316	0.560577	0.0175316	0.393603	0.509049	0.0515275	0.128281	1.66477	2.50424	1.1423	1.36194	6.8574	7.47438	0.113003	0.119017	1.47106	0.719633	0.751427	0.326552	1299	0.256737	19.7476	1.40797	0.50109	5436.28	89.9998	116.5
Carcharhinus plumbeus		E			1	t0		0.225138	-0.265837	3.8023	0.906241	1.15476	2.061	0.172461	69.1914	0.281232	0.498268	19.628	0.800466	111.249	0.104103	0.529377	0.0105999	0.291669	0.0105999	0.184146	0.260708	0.0309609	0.0120313	0.324697	0.507681	0.0857674	0.421914	34.0523	62.8114	0.148503	0.20608	1.00035	0.39405	0.606298	0.172568	41	0.157156	625.661	0.875758	0.1865	4792.43	111.697	90.0015
Carcharhinus plumbeus		E			2	t0		0.275682	0.150948	2.55821	0.943385	1.06811	2.01149	0.230019	53.3781	0.373311	0.447928	18.6704	0.47064	112.25	0.107584	0.565417	0.0109346	0.38408	0.0109346	0.25443	0.35995	0.0241292	0.0121484	0.330161	0.752347	0.467278	0.285068	33.4574	64.4621	0.128972	0.167405	1.09986	0.489888	0.609972	0.225084	52	0.15474	493.31	0.818661	0.21629	4756.09	112.472	90.0192
Carcharhinus plumbeus		E			3	t0		0.23818	-0.0424414	2.58799	0.671318	0.809982	1.4813	0.19506	91.7031	0.309509	0.465525	19.0355	0.168805	81.7555	0.0866226	0.372382	0.00985181	0.319415	0.00985181	0.225967	0.294919	0.0244964	0.0189844	0.280007	0.58505	0.269346	0.315704	25.1673	39.1292	0.0816189	0.101578	1.00098	0.498618	0.502358	0.201217	79	0.119823	324.71	0.70688	0.189178	4789.77	90.0165	81.7336
Carcharhinus plumbeus		E			4	t0		0.221727	0.108463	2.79568	0.711195	0.868485	1.57968	0.179765	89.4969	0.273836	0.416215	13.7053	0.319603	53.7498	0.0940394	0.435852	0.0117322	0.285634	0.0117322	0.207323	0.262852	0.0227816	0.0170703	0.265934	0.631126	0.186646	0.44448	28.6812	44.9698	0.107523	0.126913	0.958028	0.562447	0.395581	0.170182	70	0.13235	366.459	1.06272	0.215954	4663.9	90.0093	44.9733
Carcharhinus plumbeus		E			1	ti	pH2	0.770993	1.28448	9.7748	6.51024	3.87984	10.3901	0.57787	0.0628948	0.88342	1.24232	2.65437	0.118399	74.9928	0.879911	21.7098	0.0548434	0.938466	0.0548434	0.632907	0.870864	0.0676028	0.0227734	3.76361	7.3653	5.47994	1.88535	33.6739	40.3774	0.934526	1.56596	2.53246	1.48361	1.04885	0.357878	168	1.3889	152.691	4.03618	1.09982	4364.75	71.4458	63.5318
Carcharhinus plumbeus		E			2	ti	pH2	0.703305	0.309233	2.96165	3.7434	2.92576	6.66916	0.565905	0.0213613	0.952515	1.19474	2.86442	0.115843	68.744	0.717633	17.9602	0.0364807	0.988992	0.0364807	0.629617	0.92379	0.0652018	0.0382813	2.45791	5.80775	3.05003	2.75772	21.9421	24.2527	0.479789	0.529455	1.80555	1.0061	0.799448	0.352408	321	0.716205	79.9131	3.80007	1.14201	4243.96	63.5776	71.4279
Carcharhinus plumbeus		E			3	ti	pH2	0.708565	0.508972	4.52466	4.67241	2.41544	7.08785	0.547123	0.00912422	0.869893	1.29691	3.34564	0.168517	70.001	0.720184	16.871	0.0443569	0.914405	0.0443569	0.614649	0.84125	0.0731542	0.0343359	2.34524	4.61924	3.28138	1.33786	24.69	26.9591	0.556596	0.614132	2.16324	1.06247	1.10077	0.350623	271	0.745352	94.6572	3.6535	1.06355	4397.8	71.4691	63.5377
Carcharhinus plumbeus		E			4	ti	pH2	0.706667	2.09995	14.2469	5.00372	1.975	6.97873	0.501506	0.630276	0.765989	1.02141	2.66175	0.182293	70.2442	0.857407	18.573	0.0578169	0.823956	0.0578169	0.532399	0.768683	0.055273	0.0387109	2.65534	5.45502	4.75269	0.702331	23.4832	24.0045	0.556153	0.631415	1.86823	1.27424	0.593983	0.26901	282	0.859811	90.9649	3.66156	1.00385	4437.65	63.5639	71.4449
Carcharhinus plumbeus		I			1	t0		0.363186	-0.163822	3.10473	1.15027	1.28768	2.43794	0.284833	33.1936	0.455594	0.761378	17.4607	0.654679	32.5046	0.16208	1.26008	0.0165484	0.471975	0.0165484	0.324851	0.426393	0.0455824	0.0125781	0.504005	0.948656	0.420625	0.528031	60.2107	56.499	0.49671	0.33002	1.63369	0.865455	0.768231	0.292026	107	0.232707	239.739	1.18627	0.291112	3965.13	33.7492	63.5119
Carcharhinus plumbeus		I			2	t0		0.311562	-0.352949	4.17445	1.566	1.59626	3.16226	0.243417	3.07781	0.386765	0.606272	18.7668	0.604729	60.2537	0.125273	0.749701	0.0138959	0.400806	0.0138959	0.274142	0.364361	0.0364446	0.00492188	0.61747	1.2989	0.546366	0.752536	106.256	120.847	0.750412	0.541392	1.47616	0.643794	0.83237	0.264827	42	0.268998	610.765	1.79821	0.275274	4023.82	63.4768	58.5482
Carcharhinus plumbeus		I			3	t0		0.455017	-0.276776	3.13327	1.24399	1.92	3.16399	0.359069	28.4397	0.605362	0.956499	22.0523	0.456788	58.2554	0.139364	0.932746	0.0156541	0.621178	0.0156541	0.416069	0.564363	0.0568148	0.00625	0.537112	1.28353	0.791268	0.492259	108.612	89.8205	0.558526	0.773715	1.77223	0.840219	0.932015	0.399771	60	0.265598	427.535	0.901197	0.28247	4084.22	45.0031	63.5421
Carcharhinus plumbeus		I			4	t0		0.345045	-0.129008	2.74994	0.9344	1.27575	2.21015	0.279414	58.499	0.439734	0.690621	17.6331	0.627533	58.5071	0.184368	1.60865	0.0142107	0.454053	0.0142107	0.331186	0.417181	0.0368716	0.0137891	0.521367	0.823557	0.52068	0.302877	49.8663	53.5457	0.264444	0.274359	1.31796	0.698597	0.619359	0.244504	144	0.190509	178.14	1.38342	0.322385	4022.69	58.5008	63.4829
Carcharhinus plumbeus		I			1	ti	pH2	0.969417	-0.540184	3.42023	2.39826	3.85211	6.25038	0.785692	5.4204	1.18224	2.05548	1.94812	0.0925765	76.2528	1.04392	33.8904	0.0290874	1.21117	0.0290874	0.923325	1.09251	0.118658	0.0376953	2.41289	3.67833	0.0920053	3.58633	19.6758	24.6987	0.475566	0.493829	2.14017	0.923255	1.21691	0.331743	370	0.556304	69.33	4.68935	1.42469	4246.08	76.0721	82.8031
Carcharhinus plumbeus		I			2	ti	pH2	0.916846	-0.276225	3.32475	2.37022	3.7368	6.10703	0.741345	6.80915	1.18629	1.71494	2.65364	0.102935	77.9988	0.923822	27.0941	0.0341898	1.22039	0.0341898	0.864857	1.12321	0.0971806	0.0407813	2.05885	4.17809	0.671367	3.50672	18.4335	22.7331	0.398942	0.45305	2.50365	1.26272	1.24093	0.479556	359	0.521874	71.4543	4.83347	1.33849	4463.12	90.008	78.0327
Carcharhinus plumbeus		I			3	ti	pH2	0.811711	-0.975546	7.16355	2.15548	4.88331	7.0388	0.631925	6.18904	0.997436	1.40076	2.0224	0.133846	86.001	0.958407	26.7868	0.025781	1.02345	0.025781	0.711755	0.931244	0.0922033	0.0352734	2.30569	4.83889	0.349498	4.48939	20.3532	26.1826	0.554109	0.584907	1.43717	0.529288	0.907882	0.22205	277	0.625	92.6069	5.81351	1.2937	4443.47	89.9651	77.9979
Carcharhinus plumbeus		I			4	ti	pH2	0.971793	-2.10381	16.0174	2.71635	6.92075	9.6371	0.693548	1.29096	1.11656	1.41314	2.16188	0.117026	73.4985	1.12471	28.5642	0.0315837	1.14795	0.0315837	0.747108	1.03348	0.114471	0.0250781	2.3416	7.0215	0.315013	6.70649	27.5107	35.7592	0.928285	0.960549	2.72567	0.97215	1.75352	0.355828	168	0.809149	152.691	7.54693	1.32122	4362.48	76.0194	89.9801
Crocodilus niloticus		D			1	t0		1.22519	1.32391	9.21961	7.8458	6.22441	14.0702	0.857046	0.222103	1.186	2.21653	12.2476	0.373713	73.2607	0.436426	6.23744	0.112879	1.29887	0.112879	0.826767	1.14614	0.152732	0.00261719	20.0208	4.9017	2.91591	1.98579	112.291	130.986	1.84349	22.9363	8.85875	3.68514	5.17362	1.73114	48	1.21635	534.419	3.97608	0.903903	4204.51	90.0229	63.5494
Crocodilus niloticus		D			2	t0		0.951722	3.19322	52.049	18.909	5.02414	23.9331	0.668989	0.00658743	1.11479	1.66645	11.9222	0.298396	28.251	0.762926	7.10197	0.0530885	1.16764	0.0530885	0.672443	1.06007	0.107565	0.00128906	24.7317	14.3902	11.3177	3.0725	40.2795	15.4732	4.0039	2.85946	4.79361	2.83955	1.95406	0.984301	30	2.83118	855.07	3.88542	0.828961	4113.18	89.9817	26.5087
Crocodilus niloticus		D			3	t0		1.48366	0.442649	3.33873	5.8709	5.56546	11.4364	1.14402	0.0899973	2.05466	2.54545	12.7849	0.159655	86.2495	0.469881	6.59064	0.0996421	2.15407	0.0996421	1.24911	2.00355	0.150513	0.00121094	14.8897	7.42804	2.53299	4.89505	80.0408	100.649	1.88137	6.16046	7.50215	3.03017	4.47198	1.58713	29	1.53696	884.556	5.71693	1.43352	3938.94	89.9732	78.7057
Crocodilus niloticus		D			4	t0		0.500187	-0.084405	5.67225	6.13706	6.07338	12.2104	0.397756	0.000929506	0.604649	0.861079	9.58874	0.325563	87.7417	0.365228	4.43996	0.0273945	0.631854	0.0273945	0.441345	0.580044	0.0518104	0.00179688	12.6398	6.06885	2.59142	3.47743	131.014	162.888	3.01184	9.98802	7.07454	3.46784	3.6067	1.86377	40	1.19393	641.303	5.2955	0.637668	4241.64	89.9894	98.7462
Crocodilus niloticus		D			1	ti	pH2	1.05276	-1.35959	11.0372	3.91885	7.38182	11.3007	0.766355	0.00397521	1.25118	1.64981	11.7007	0.377548	86.5014	0.985393	19.0632	0.0439908	1.29516	0.0439908	0.830509	1.16753	0.127636	0.00570313	12.2873	5.82894	0.0585451	5.7704	41.6755	111.712	1.91079	7.8489	5.26661	2.24631	3.02031	0.893808	124	1.03781	206.872	8.45239	1.07598	5092.48	89.9758	0.239296
Crocodilus niloticus		D			3	ti	pH2	0.918601	2.55204	27.3891	9.79599	8.6698	18.4658	0.583662	0.0648675	0.82797	1.56463	7.94747	0.559751	93.4946	0.977633	18.845	0.0728807	0.900955	0.0728807	0.571473	0.797609	0.103345	0.0053125	18.8748	11.4177	6.36907	5.04868	82.4936	106.928	8.08788	13.4371	9.25098	4.10535	5.14563	2.33738	112	1.78719	229.037	6.91797	0.981624	5126.19	90.0068	0.205996
Crocodilus niloticus		D			4	ti	pH2	1.11433	0.63121	4.2696	8.72963	7.05488	15.7845	0.875192	0.00430738	1.50319	1.63815	13.5458	0.427575	93.4998	0.830408	18.3035	0.0672061	1.57056	0.0672061	0.95711	1.48044	0.0901199	0.00792969	20.0765	12.4863	6.78648	5.69982	75.4447	63.5491	2.41208	4.01793	4.6241	2.39812	2.22598	1.00014	160	1.62628	160.326	6.40897	1.25818	5097.41	89.9912	0.219996
Crocodilus niloticus		D			5	ti	pH2	0.970026	-0.0873036	7.11811	7.46228	8.01562	15.4779	0.710205	0.0010956	1.1929	1.56461	9.50734	0.118494	98.7389	1.03817	22.1729	0.0663776	1.25931	0.0663776	0.711021	1.15629	0.103025	0.00695313	18.347	10.3819	3.7157	6.66618	39.945	95.7332	2.89802	8.68594	6.0847	2.95079	3.13391	1.20384	144	1.44531	178.14	7.79095	1.19117	5119.19	90.0177	44.996
Crocodilus niloticus		E			1	t0		0.417541	4.2954	66.1136	6.66843	4.24944	10.9179	0.289488	0.101232	0.470334	0.623077	7.79169	0.246001	80.25	0.42162	3.03776	0.0229426	0.493055	0.0229426	0.315981	0.457362	0.0356932	0.0021875	17.4667	6.44838	3.22719	3.22119	48.3592	26.4009	2.98545	1.07524	4.86411	2.54224	2.32187	1.14048	45	1.14822	570.047	4.16757	0.456914	3998	90.022	63.532
Crocodilus niloticus		E			2	t0		0.818804	0.61749	5.12406	5.45697	3.13887	8.59584	0.650298	0.109682	1.04651	1.40396	12.3058	0.152186	86.9945	0.613145	6.39631	0.0435124	1.09004	0.0435124	0.715809	1.01081	0.0792223	0.00292969	15.0588	6.47255	5.36372	1.10884	110.171	32.7252	2.04455	4.75341	3.84794	2.05852	1.78943	0.835215	80	1.34601	320.651	2.16971	0.755247	4237.48	89.9697	78.7284
Crocodilus niloticus		E			3	t0		0.372058	0.198086	2.90615	3.41596	1.47431	4.89027	0.303098	0.00361475	0.487634	0.678173	13.7901	0.418087	92.7682	0.188262	1.3133	0.01794	0.50574	0.01794	0.35614	0.47254	0.0331997	0.00152344	8.49668	3.88338	2.75432	1.12906	314.432	456.789	8.44222	21.7162	1.61921	0.798165	0.821048	0.346613	48	0.476125	534.419	1.14797	0.384849	4090.78	92.7526	87.2857
Crocodilus niloticus		E			4	t0		0.67682	-0.131136	3.86451	6.79395	5.98303	12.777	0.523733	0.00250613	0.893331	1.36349	12.3164	0.205173	85.7496	0.447633	4.44601	0.0297229	0.923207	0.0297229	0.600097	0.83663	0.0865771	0.00152344	17.1647	7.90894	3.8332	4.07574	37.5872	111.012	2.5955	3.46974	6.21116	2.97195	3.23921	1.33742	37	1.46687	693.3	5.26835	0.613014	3956.82	90.0266	81.7154
Crocodilus niloticus		E			1	ti	pH2	1.44686	1.56697	12.1508	11.605	5.59002	17.195	1.00727	0.0107571	1.56354	2.56635	8.68006	0.392183	86.7488	1.32494	25.6544	0.11496	1.67836	0.11496	1.03062	1.52853	0.149831	0.0059375	20.198	13.4238	9.40036	4.02345	98.8382	89.123	4.66835	5.75947	5.20606	2.65238	2.55368	0.880694	107	1.99024	239.739	10.2184	1.74174	4857.93	90.0237	44.9802
Crocodilus niloticus		E			2	ti	pH2	0.987454	1.43968	15.378	7.86142	4.55466	12.4161	0.6678	0.285808	0.988447	1.97658	8.38545	0.375747	101.241	1.11734	18.8262	0.0698226	1.05828	0.0698226	0.67696	0.929587	0.12869	0.00878906	18.341	9.36086	7.47615	1.88472	187.489	48.4598	12.3174	4.69628	4.17499	1.48428	2.6907	0.649361	181	1.55715	141.724	4.43202	1.04863	4888.3	89.9881	101.248
Crocodilus niloticus		E			3	ti	pH2	0.963172	4.47199	41.9095	10.6754	6.58365	17.259	0.546158	0.0692202	0.700347	1.46422	6.32818	0.483578	98.7501	1.15356	18.4841	0.0856481	0.78607	0.0856481	0.529074	0.695351	0.090719	0.00832031	21.8552	8.96403	7.11532	1.84871	284.128	54.7204	20.5309	3.95563	7.15391	3.61835	3.53555	1.56329	163	1.66445	157.375	7.67733	0.867595	4985.71	98.3247	90.0195
Crocodilus niloticus		E			5	ti	pH2	0.626739	0.216747	7.06389	5.79461	3.66215	9.45676	0.467476	0.0282915	0.744646	1.37428	7.29799	0.26094	99.0025	0.637538	11.8066	0.032186	0.776688	0.032186	0.491822	0.694483	0.0822053	0.0106641	14.3286	6.66929	5.19918	1.47011	134.966	67.5465	5.67109	3.33888	5.35368	2.83615	2.51753	1.13791	231	0.944131	111.048	2.91633	0.869782	4890.51	90.0011	101.281
Crocodilus niloticus		F			1	t0		0.680218	-0.453329	3.27891	2.42113	5.48402	7.90516	0.545151	0.479096	0.834893	1.41801	13.3924	0.143912	94.2462	0.3489	4.2433	0.0213502	0.855983	0.0213502	0.631101	0.767434	0.0885482	0.00222656	12.1921	5.9813	1.72804	4.25326	161.728	76.7535	3.97184	5.32063	3.02325	1.22929	1.79396	0.580532	56	0.742477	458.073	3.46267	0.553034	4392.47	89.9901	134.982
Crocodilus niloticus		F			2	t0		0.528729	-0.748388	4.70125	3.17657	3.91601	7.09258	0.403185	0.0204491	0.601005	1.22893	12.435	0.564532	80.0008	0.241936	2.37957	0.0198899	0.621115	0.0198899	0.45076	0.539156	0.0819587	0.000703125	6.5446	3.49012	0.606005	2.88411	173.547	681.422	2.83431	28.4202	3.25015	1.55232	1.69782	0.666539	30	0.619637	855.07	2.86651	0.497342	4379.39	90.018	44.9947
Crocodilus niloticus		F			3	t0		0.930724	-0.554972	3.36819	3.27407	4.99019	8.26426	0.750367	0.00392458	1.12027	2.14836	12.4633	0.270998	102.5	0.550912	8.18362	0.0294639	1.14998	0.0294639	0.853163	1.02603	0.12395	0.0034375	13.8996	5.13563	1.31495	3.82068	92.4666	116.529	2.95862	7.78018	4.0823	1.79556	2.28674	0.889666	75	0.899904	342.028	5.02308	0.70106	4453.96	89.9941	103.962
Crocodilus niloticus		F			4	t0		1.04751	-1.13688	6.21856	9.07378	4.9983	14.0721	0.767626	0.0089917	1.05533	3.04977	14.8715	0.75295	53.7525	0.391946	4.79763	0.0386606	1.09405	0.0386606	0.777624	0.900475	0.193574	0.000664063	13.6526	9.12051	5.40045	3.72006	1862.49	22.1369	1082.11	1.05841	8.2122	3.83837	4.37382	1.71105	23	1.57456	1115.31	4.08085	0.809237	4189.84	45.0052	90.0021
Crocodilus niloticus		F			1	ti	pH2	0.710778	0.791521	7.18655	4.86647	2.67158	7.53805	0.538895	0.279809	0.824583	1.29651	8.53018	0.479402	86.7522	0.820102	17.2778	0.046057	0.87058	0.046057	0.586615	0.795273	0.0753073	0.0182422	10.2788	5.31686	4.41167	0.905194	64.9376	49.755	2.52892	3.00867	2.86692	1.38597	1.48095	0.481289	440	0.933569	58.3003	3.11684	0.988083	4701.03	90.0031	44.9893
Crocodilus niloticus		F			2	ti	pH2	0.839696	0.491402	6.14914	7.77165	2.89966	10.6713	0.648639	0.0268919	0.99657	1.59936	9.88781	0.32421	86.5035	0.745285	16.3878	0.0498945	1.04652	0.0498945	0.718463	0.950999	0.0955176	0.0102344	11.6319	4.97666	3.91947	1.0572	154.729	83.5715	7.49521	5.39256	5.2787	2.34753	2.93117	1.16622	235	1.12032	109.158	3.62959	1.00212	4688.63	89.9977	45.0034
Crocodilus niloticus		F			3	ti	pH2	0.59012	-0.00582332	3.21531	5.41939	3.5071	8.92649	0.469174	0.00113606	0.748193	1.18243	12.2759	0.630039	81.7491	0.591935	12.6151	0.0279411	0.776094	0.0279411	0.529034	0.707409	0.0686851	0.0119141	10.5211	6.21847	3.79368	2.42479	93.1612	76.9646	3.57839	3.27245	3.83591	1.97239	1.86352	0.782571	334	0.753175	76.8027	2.23232	0.768625	4883.21	90.0011	45.0229
Crocodilus niloticus		F			4	ti	pH2	0.653717	1.37862	15.6629	6.71094	4.21051	10.9215	0.46807	0.0769431	0.699489	1.2406	9.3251	0.522752	86.2453	0.887835	16.9443	0.0415879	0.741147	0.0415879	0.499159	0.666189	0.0749588	0.0138672	17.0001	8.55155	6.44875	2.1028	139.68	50.8871	5.23702	3.13692	5.61696	2.84069	2.77626	1.32383	298	1.3321	86.0809	3.19495	0.776254	4932.98	90.0403	45.033
Otomys sp.		E			1	t0		0.409783	-0.434729	2.65723	0.912791	1.35722	2.27001	0.335815	61.2619	0.513379	0.904282	7.20447	0.804898	24.993	0.228269	2.50559	0.00947627	0.522653	0.00947627	0.401936	0.471569	0.0510842	0.0238404	0.520788	1.46648	0.528277	0.938204	26.9642	30.8963	0.204075	0.177966	0.851529	0.416882	0.434647	0.241868	34	0.250919	106.674	1.13556	0.322144	4462.62	0.138509	26.4186
Otomys sp.		E			2	t0		0.69841	-0.829847	3.18052	1.37153	2.79778	4.16932	0.557022	36.4465	0.751233	1.74529	7.44638	0.509213	176.255	0.274081	3.51981	0.0159707	0.767236	0.0159707	0.656314	0.651037	0.1162	0.00887083	0.478761	2.29483	0.9858	1.30903	57.7098	52.9724	0.45062	0.368978	1.86132	0.932149	0.929176	0.531705	9	0.455074	402.99	1.42099	0.397	4468.01	0.15351	44.9964
Otomys sp.		E			3	t0		0.867565	-0.265401	2.36526	1.77784	2.49365	4.27149	0.723853	21.5789	1.11469	1.86973	8.73544	0.292603	59.9981	0.251046	2.9892	0.0222673	1.1371	0.0222673	0.888078	1.04877	0.0883377	0.00388099	0.609091	3.11356	1.09691	2.01665	127.042	100.38	2.09887	0.747812	2.52876	1.31465	1.21411	0.67537	7	0.399559	518.129	1.41769	0.403255	4077.35	63.5253	90.0036
Otomys sp.		E			4	t0		0.525445	-0.0461988	3.01459	1.65161	1.70228	3.35389	0.419979	10.4698	0.664099	1.09222	6.3347	0.428949	171.504	0.229987	2.5287	0.0241278	0.68815	0.0241278	0.471234	0.629312	0.0588386	0.0083164	0.562843	1.56241	0.500181	1.06222	74.115	69.5805	2.33203	0.386506	1.02784	0.5471	0.480735	0.250229	13	0.455932	278.993	1.36024	0.363516	4272.31	89.9989	0.190454
Otomys sp.		E			1	ti	pH1.3	0.497302	-0.214101	2.63704	1.91015	2.12881	4.03896	0.404445	2.17869	0.60527	1.04784	7.0701	0.701612	38.9991	0.324555	4.95404	0.0198335	0.625123	0.0198335	0.483713	0.565243	0.0598797	0.0546111	1.09098	1.67548	0.492629	1.18285	14.4677	14.9302	0.149363	0.176771	1.32201	0.605091	0.716919	0.30594	54	0.291479	67.1649	1.03232	0.327097	5227.31	89.9955	44.9976
Otomys sp.		E			2	ti	pH1.3	0.437282	-0.548887	2.96113	1.34734	1.37828	2.72562	0.348304	23.1755	0.523532	1.05785	8.18291	0.607621	50.9962	0.313655	4.64661	0.0122555	0.535667	0.0122555	0.401993	0.470709	0.0649582	0.0845501	1.11085	1.52377	0.747146	0.776621	10.6225	10.4772	0.099934	0.124332	1.21452	0.511108	0.703417	0.345949	105	0.234139	34.542	0.934589	0.323115	5287.58	45.0009	90.0025
Otomys sp.		E			3	ti	pH1.3	0.518026	-0.426887	2.87591	1.69933	1.96427	3.66359	0.416525	6.33934	0.615296	1.14788	8.40874	0.559738	24.7495	0.312723	4.63379	0.0174085	0.632937	0.0174085	0.508014	0.564693	0.0682443	0.057106	1.03566	1.91103	1.08651	0.824524	15.7962	16.4898	0.143418	0.346947	1.30655	0.560519	0.746034	0.348096	53	0.287542	68.4322	0.911277	0.362836	5129.57	26.4835	45.0105
Otomys sp.		E			4	ti	pH1.3	0.315438	0.344443	3.9641	1.94027	1.02716	2.96743	0.249437	0.492306	0.402242	0.578337	5.87981	0.411034	16.7523	0.334409	5.26479	0.0169711	0.418965	0.0169711	0.278187	0.386405	0.03256	0.0842729	1.27116	0.996466	0.528998	0.467467	9.86075	9.85379	0.120569	0.13044	0.662938	0.317364	0.345574	0.186911	132	0.248561	27.4766	0.930358	0.332545	5319.65	0.148492	26.4793
Otomys sp.		I			1	t0		0.652811	-0.569433	5.00691	1.60184	3.86352	5.46537	0.487863	15.9917	0.909692	1.22289	7.78469	0.490755	177.005	0.29812	3.89103	0.0217904	0.931978	0.0217904	0.548812	0.848294	0.0836837	0.0185733	1.06558	2.3824	0.90552	1.47688	39.8971	34.3976	0.3038	0.33178	1.79005	1.12526	0.664787	0.487028	20	0.499118	181.345	1.32391	0.386475	4543.56	0.17103	89.9952
Otomys sp.		I			3	t0		0.635132	-0.212421	3.64414	1.88502	3.62049	5.50551	0.500776	8.41553	0.82732	1.24733	7.05911	0.662463	111	0.373941	5.04064	0.0271607	0.85428	0.0271607	0.551386	0.777913	0.0763671	0.0158012	1.06834	3.15684	0.754623	2.40222	30.1953	31.3905	0.681085	0.37964	1.10143	0.597378	0.50405	0.273306	15	0.573855	241.794	3.2334	0.366754	4722.2	134.994	90.0033
Otomys sp.		I			4	t0		0.905831	-0.330622	3.29241	2.32953	3.4237	5.75323	0.722502	7.81837	1.23877	1.66357	8.16144	0.220539	102.001	0.292291	4.00749	0.0226584	1.26154	0.0226584	0.810353	1.15033	0.11121	0.0083164	0.981436	2.55083	1.38272	1.16812	87.5895	73.3883	1.28917	0.696275	2.54078	1.38812	1.15267	0.750863	15	0.577794	241.794	1.14623	0.38653	4739.12	44.9961	90.001
Otomys sp.		I			2	ti	pH1.3	1.70789	-6.9007	71.8154	3.1855	23.0405	26.226	0.81287	1.94817	1.33366	2.01899	2.39893	0.559529	78.0047	2.42237	50.5787	0.0488339	1.38275	0.0488339	0.721588	1.13706	0.245689	0.00970247	3.85696	23.2907	2.16448	21.1262	30.1512	71.7221	2.14662	5.37659	2.04997	0.845995	1.20398	0.362881	8	2.02572	453.363	22.1739	1.41359	4994.7	135.001	89.9999
Otomys sp.		I			3	ti	pH1.3	1.98577	-6.99722	62.8034	3.04507	21.1007	24.1457	0.809979	1.54828	1.13014	2.56109	1.89024	0.598101	39.2495	3.20383	78.0025	0.047919	1.17844	0.047919	0.605861	0.869383	0.309056	0.0133062	4.8937	22.5604	1.89316	20.6672	9.05654	45.4579	1.53511	2.53691	1.55615	0.524105	1.03204	0.320288	9	1.55431	402.99	21.0742	1.63919	5042.17	45.0029	90.0048
Otomys sp.		I			4	ti	pH1.3	0.618517	0.31295	5.95269	2.48804	4.82739	7.31543	0.451126	2.41999	0.744233	1.07495	4.57217	0.639163	42.7388	0.661785	14.8072	0.0478767	0.792254	0.0478767	0.468981	0.725031	0.0672236	0.0365922	1.84205	5.68771	1.4491	4.23861	17.4935	23.3233	0.543303	0.449324	1.1037	0.753228	0.350468	0.214866	43	0.644689	84.3467	4.3928	0.767543	4950.31	0.133451	45.0078
Otomys sp.		J			1	t0		0.2542	-0.42567	3.19365	0.617486	1.00326	1.62075	0.202577	92.7977	0.326372	0.574164	8.44498	0.200139	32.2484	0.158816	1.23187	0.00742281	0.334037	0.00742281	0.227051	0.299845	0.0341922	0.0279986	0.401999	0.965792	0.387747	0.578045	22.6247	25.6762	0.244264	0.0974207	0.75112	0.350882	0.400238	0.216205	35	0.133903	103.626	0.768468	0.158391	4693.26	26.4844	44.9926
Otomys sp.		J			2	t0		0.809159	-0.164923	2.6348	1.9616	2.39499	4.35659	0.653246	14.791	1.10519	1.66951	8.51215	0.201731	12.2544	0.236845	2.68925	0.0209923	1.12631	0.0209923	0.716033	1.02538	0.100925	0.0041582	0.357293	2.06479	0.345312	1.71948	82.8112	102.818	1.61245	0.645986	2.01442	1.17063	0.843795	0.559455	7	0.992473	518.129	1.20798	0.37602	3934.2	0.187286	45.0067
Otomys sp.		J			3	t0		0.632211	-0.294782	2.4796	1.39863	1.74107	3.13971	0.517881	31.4013	0.75366	1.32084	7.16389	0.287035	171.992	0.195264	1.84687	0.0224002	0.776077	0.0224002	0.622071	0.699358	0.076719	0.0060987	0.320795	1.19275	0.401996	0.790756	77.388	103.665	0.288725	0.48905	1.54894	0.64604	0.902899	0.335141	15	0.341246	241.794	0.982743	0.30161	3960.32	0.169839	26.4527
Otomys sp.		J			4	t0		0.68155	-0.387731	2.77973	2.16893	2.3485	4.51744	0.550855	1.70111	0.837446	1.49487	7.83154	0.32189	3.5013	0.245564	2.88845	0.0195118	0.856805	0.0195118	0.669691	0.770396	0.0864087	0.00526706	0.469355	2.55878	1.07207	1.4867	78.145	110.493	0.702377	3.33814	1.90201	0.823314	1.07869	0.536616	12	0.555906	302.242	1.28664	0.384574	4059.86	0.13851	90.0045
Otomys sp.		J			1	ti	pH1.3	0.555777	-0.875852	9.62347	1.81407	6.00766	7.82173	0.436928	5.51224	0.681884	0.975457	6.72658	0.223554	13.4977	0.77731	13.3799	0.0213287	0.703464	0.0213287	0.484824	0.642872	0.0605921	0.0399187	1.88021	7.19858	1.26858	5.93	15.1734	19.9385	0.591575	0.476358	1.20586	0.581066	0.624794	0.390081	38	0.523424	95.4449	4.29702	0.469204	5366.24	90.0012	0.159408
Otomys sp.		J			2	ti	pH1.3	0.664664	-7.31324	102.315	2.18566	11.9934	14.179	0.372834	0.665611	0.558574	0.928454	1.17354	0.552958	169.997	1.51481	29.9998	0.0209465	0.579772	0.0209465	0.380203	0.496981	0.0827918	0.0318796	2.54695	12.8408	0.880688	11.9601	13.2296	26.8233	1.03535	1.05258	0.849826	0.304697	0.545129	0.217499	13	0.868946	278.993	11.6575	0.577042	5454.29	0.128075	90.0007
Otomys sp.		J			3	ti	pH1.3	0.609178	-11.6099	200.898	1.19622	13.705	14.9012	0.277168	31.8634	0.40949	0.796173	0.891896	0.617074	140.998	1.47494	27.855	0.0116414	0.421077	0.0116414	0.264151	0.343683	0.0773946	0.0302163	2.33876	13.2148	0.72979	12.485	12.9164	26.4781	0.895638	0.90169	0.549822	0.266737	0.283085	0.147903	3	0.971562	1208.97	13.2644	0.498187	5618.24	0.108862	135.003
Otomys sp.		J			4	ti	pH1.3	0.801631	1.76513	10.2397	4.90401	4.95898	9.86298	0.530791	0.510067	0.631309	1.273	4.13861	0.297526	167.008	0.812781	18.9466	0.0970252	0.728437	0.0970252	0.504215	0.647265	0.0811716	0.0582148	2.48837	6.09072	2.97679	3.11393	13.962	15.2474	0.374377	0.386439	1.60271	0.852377	0.750329	0.352042	20	0.704313	181.345	4.38464	0.804672	5409.51	0.106249	167.016
Otomys irroratus	tx	M3		1	1	CSM#13	-	0.385489	-0.107434	3.31367	1.40351	1.33705	2.74055	0.301511	13.8933	0.476623	0.82291	7.977	0.189049	20.502	0.217594	2.28797	0.0188168	0.495619	0.0188168	0.333474	0.446076	0.0495434	0.028553	0.677562	1.27376	0.579652	0.694105	20.889	25.6422	0.155746	0.145675	1.02887	0.414802	0.614067	0.261247	33	0.29856	109.906	1.08845	0.259473	4760.44	26.4765	0.157182
Otomys irroratus	tx	M3		1	2	CSM#13	-	0.509939	-0.351855	3.55397	1.4121	2.03901	3.45111	0.39369	21.1899	0.652991	1.08788	7.9009	0.583469	36.2471	0.228589	2.51271	0.0198166	0.67237	0.0198166	0.424133	0.600677	0.0716927	0.0146923	0.640431	2.12655	0.630448	1.4961	25.3564	32.1907	0.243952	0.20477	1.20734	0.661909	0.545431	0.28765	15	0.356812	241.794	1.17159	0.268044	4870.27	0.157388	44.9841
Otomys irroratus	tx	M3		1	3	CSM#13	-	0.297892	-0.671181	3.12281	0.64212	1.04634	1.68846	0.236779	87.404	0.360894	0.751892	7.96052	0.188658	3.75405	0.190394	1.75062	0.00627074	0.367332	0.00627074	0.264687	0.319537	0.0477947	0.0293846	0.513814	0.760544	0.251795	0.508748	18.9993	26.5266	0.107558	0.100165	0.713748	0.401335	0.312412	0.184565	39	0.156265	92.9976	0.870283	0.214349	4725.87	0.113456	26.4836
Otomys irroratus	tx	M3		1	4	CSM#13	-	0.230113	-0.478653	3.18728	1.53238	0.840595	2.37298	0.180828	0.193267	0.271875	0.541591	6.30916	0.687718	12.7564	0.199622	1.90084	0.00875489	0.28051	0.00875489	0.212109	0.246973	0.0335372	0.0321568	0.617876	0.93811	0.32484	0.61327	19.9722	24.4463	0.132873	0.189194	0.412978	0.163196	0.249783	0.0739586	39	0.187489	92.9976	0.823181	0.211981	4856.73	0.104609	26.464
Otomys irroratus	tx	M3		1	1	CSM#19	-	0.699306	-1.24064	7.4365	6.0896	3.62937	9.71897	0.507508	0.013069	0.700756	2.01264	7.34439	0.729236	3.50289	0.415279	5.53375	0.0259558	0.726944	0.0259558	0.525266	0.605062	0.121882	0.00388099	1.99624	3.25214	1.16224	2.08991	124.311	75.9902	3.64611	1.77953	1.60604	0.735409	0.87063	0.282891	6	2.0117	604.484	2.57997	0.474327	4261.71	0.137013	26.4534
Otomys irroratus	tx	M3		1	2	CSM#19	-	1.14114	5.89706	57.4295	14.7874	2.08331	16.8707	0.637427	0.039115	0.822977	1.10914	3.70548	0.15268	93.2491	1.48901	21.0774	0.109849	0.932668	0.109849	0.596835	0.868874	0.0637944	0.00776198	12.3219	10.4841	9.25099	1.23306	44.2387	39.0072	0.935123	1.83275	1.94258	0.832323	1.11025	0.462675	18	3.26978	201.495	5.23357	0.514489	4816.87	89.9905	44.9982
Otomys irroratus	tx	M3		1	3	CSM#19	-	0.668241	0.514598	3.42554	3.37579	1.77528	5.15107	0.540823	0.312833	0.897674	1.02878	8.32974	0.197408	58.4966	0.197662	1.89782	0.0346897	0.931864	0.0346897	0.590261	0.873604	0.0582601	0.0041582	0.577068	1.34735	0.0406747	1.30668	77.416	57.0302	0.561524	0.365408	1.77313	0.865482	0.90765	0.514591	5	1.216	725.381	0.99992	0.252951	4259.99	45.0008	26.4492
Otomys irroratus	tx	M3		1	4	CSM#19	-	0.313868	-0.45545	3.93671	0.775443	1.37763	2.15307	0.24385	78.8311	0.412056	0.639933	7.85111	0.421587	3.4884	0.166791	1.36246	0.0102065	0.422226	0.0102065	0.267451	0.381921	0.0403052	0.0221771	0.355236	0.873906	0.206644	0.667262	28.8957	28.6465	0.157231	0.183834	0.629539	0.367754	0.261784	0.176035	44	0.17875	82.4297	0.601714	0.233659	4212.89	0.0975451	26.4517
Otomys irroratus	tx	M3		1	1	CSM#23	-	0.57188	0.197832	2.99156	1.80607	3.84646	5.65254	0.461872	9.26394	0.779059	0.964128	7.87307	0.472859	35.9931	0.312631	3.87188	0.027037	0.80621	0.027037	0.501238	0.753627	0.0525832	0.00637591	0.952086	3.411	0.666956	2.74405	62.0654	86.7821	1.13438	1.39623	1.2613	0.824414	0.436888	0.314263	15	0.677072	241.794	2.03263	0.375751	4586.54	44.9934	90.0001
Otomys irroratus	tx	M3		1	2	CSM#23	-	0.398296	-0.990603	6.64179	1.29425	2.43669	3.73094	0.286515	18.9076	0.472432	1.01308	5.99904	0.695885	14.0055	0.221833	2.31396	0.0173317	0.489294	0.0173317	0.290474	0.426716	0.0625783	0.0108113	0.587227	1.88863	0.485003	1.40363	40.5299	47.9419	0.401583	0.346722	0.623877	0.329538	0.29434	0.128942	18	0.306857	201.495	1.51865	0.257134	4713.33	44.9923	13.9849
Otomys irroratus	tx	M3		1	3	CSM#23	-	0.393463	-0.248522	2.95943	1.05553	1.48858	2.54411	0.317896	46.1877	0.498791	0.828723	7.38341	0.174981	3.2491	0.219876	2.32385	0.0148263	0.513367	0.0148263	0.362862	0.467336	0.0460315	0.0274441	0.661919	1.26706	0.330952	0.936103	22.943	23.3807	0.162303	0.118415	0.874736	0.531897	0.342839	0.234126	36	0.244068	100.747	1.04309	0.266437	4741.36	0.124762	26.46
Otomys irroratus	tx	M3		1	4	CSM#23	-	0.682827	-0.455615	3.96778	2.05007	2.64218	4.69225	0.522375	4.89728	0.779463	1.55216	7.0895	0.168015	3.52144	0.262073	3.15898	0.0340214	0.813475	0.0340214	0.582348	0.717389	0.0960866	0.00887083	0.538133	2.00542	0.817116	1.1883	70.6121	67.6899	1.20244	0.631738	1.48459	0.706003	0.77859	0.273909	11	0.584701	329.719	1.28324	0.346642	4566.02	0.154498	9.47782
Otomys irroratus	tx	M3		1	1	CSM#299	-	0.368756	-1.5256	7.20381	0.878651	2.03351	2.91216	0.26154	72.8078	0.376584	1.08973	4.92628	0.337175	3.74527	0.212084	2.15938	0.0117081	0.38797	0.0117081	0.258082	0.317586	0.0703847	0.0152467	0.397973	1.27972	0.506193	0.773523	31.1514	32.3338	0.476606	0.228293	0.514042	0.249073	0.264969	0.09221	20	0.242563	181.345	1.34144	0.273049	4352.38	0.128476	44.9938
Otomys irroratus	tx	M3		1	2	CSM#299	-	0.207007	-1.60953	8.46431	0.608578	1.29966	1.90824	0.144586	95.3098	0.189742	0.583002	5.39025	0.443291	2.77709	0.176929	1.51682	0.00918288	0.198878	0.00918288	0.142213	0.159608	0.03927	0.0232859	0.458524	0.913783	0.232571	0.681212	20.4996	28.5864	0.227098	0.192486	0.490677	0.0958986	0.394779	0.0784308	39	0.151905	92.9976	1.00912	0.181015	4539.21	0.0770323	26.4718
Otomys irroratus	tx	M3		1	3	CSM#299	-	0.393593	-0.652089	4.09352	1.32867	1.50803	2.83671	0.293285	18.2961	0.480267	1.00484	5.80662	0.368795	177.009	0.195142	1.82649	0.0144999	0.494904	0.0144999	0.313573	0.429893	0.0650116	0.00582148	0.463981	1.42771	0.456208	0.9715	57.568	97.2214	0.785684	0.281247	1.18468	0.540001	0.644677	0.272428	11	0.408596	329.719	1.09937	0.287181	3852.75	0.12361	26.4869
Otomys irroratus	tx	M3		1	4	CSM#299	-	0.312237	-1.08252	4.54488	0.725917	1.44552	2.17144	0.235533	83.713	0.322723	0.888733	4.14623	0.260746	176.984	0.218757	2.24365	0.0117448	0.334726	0.0117448	0.25971	0.278942	0.0557835	0.0224543	0.483267	1.12833	0.41472	0.713608	25.2283	29.8027	0.343765	0.183212	0.451799	0.226981	0.224819	0.0890365	25	0.167761	145.076	1.18128	0.260593	4255.01	0.0987396	161.471
Otomys irroratus	tx	M3		1	1	CSM#30	-	1.36248	-6.1935	56.6942	2.65245	17.1375	19.7899	0.652032	3.41474	1.02955	1.40638	2.03142	0.182023	132.499	1.41749	13.8942	0.048297	1.07745	0.048297	0.538953	0.901327	0.17612	0.00083164	1.49065	*****	*****	11.791	498.547	*****	11.4967	*****	1.61829	1.16156	0.456734	0.33796	3	1.87027	1208.97	11.4726	0.736049	4175.58	135.001	0.156708
Otomys irroratus	tx	M3		1	2	CSM#30	-	0.780664	-0.173493	4.22757	1.92608	8.41898	10.3451	0.648984	15.2822	1.1085	1.14567	6.4396	0.209916	19.7533	0.483137	5.24614	0.0202364	1.12841	0.0202364	0.720967	1.06659	0.0618263	0.00110885	4.27947	*****	*****	4.15284	190.729	381.395	8.30828	7.70704	1.96109	0.976044	0.985043	0.613948	8	0.72647	453.363	4.63741	0.463833	4545.72	0.1866	26.4811
Otomys irroratus	tx	M3		1	3	CSM#30	-	0.809908	0.399369	2.42421	2.46919	5.40844	7.87763	0.684849	4.80716	1.14275	1.06119	7.28728	0.237549	3.25641	0.319456	3.31548	0.0350779	1.17785	0.0350779	0.775233	1.13172	0.0461211	0.00194049	1.19144	4.00461	1.67995	2.32466	70.3445	204.335	0.86602	1.32858	2.25398	1.26765	0.986333	0.740546	7	0.872556	518.129	2.9844	0.408579	4437.97	0.141573	90.0043
Otomys irroratus	tx	M3		1	4	CSM#30	-	0.713181	0.388919	2.39581	2.86201	1.82395	4.68596	0.597007	0.211692	1.08631	1.02248	6.72732	0.176111	83.992	0.223583	2.40356	0.0214711	1.10791	0.0214711	0.63552	1.05441	0.0535019	0.00332656	1.0302	2.42379	1.1751	1.24869	72.154	122.087	0.243117	3.6935	1.5876	0.75368	0.833918	0.485261	8	0.999405	453.363	1.0185	0.384732	4418.35	89.999	44.987
Otomys irroratus	tx	M3		1	1	CSM#310	-	0.361803	-1.26228	5.19034	0.939942	1.53624	2.47618	0.267189	66.2885	0.359293	1.01581	5.82744	0.327664	2.51385	0.23043	2.51878	0.0112432	0.370789	0.0112432	0.268383	0.297879	0.0729096	0.0241176	0.489247	1.40161	0.451773	0.949836	24.3104	26.4972	0.417862	0.184055	0.783182	0.341374	0.441808	0.194199	29	0.184723	125.066	1.14268	0.249102	4601.65	0.129443	45.0019
Otomys irroratus	tx	M3		1	2	CSM#310	-	0.447789	-0.970697	4.58896	1.13457	1.91867	3.05325	0.340023	44.5293	0.46261	1.227	8.3943	0.799781	8.75399	0.187697	1.7004	0.0173941	0.47997	0.0173941	0.354958	0.400808	0.0791613	0.00748476	0.409877	1.61649	0.544127	1.07236	50.9695	77.9346	0.569093	0.358688	0.91202	0.350695	0.561325	0.213811	10	0.325343	362.691	0.891891	0.236404	4415.44	0.120662	26.4808
Otomys irroratus	tx	M3		1	3	CSM#310	-	0.236226	-1.09725	4.94086	0.587148	1.34838	1.93553	0.178762	93.8119	0.263575	0.605927	5.18267	0.296387	3.01443	0.178538	1.54631	0.006267	0.270036	0.006267	0.193737	0.228292	0.0417434	0.0274441	0.371795	1.08198	0.222832	0.859146	22.0008	25.9897	0.160937	0.205881	0.560735	0.259247	0.301487	0.103012	36	0.146494	100.747	0.92952	0.193423	4614.51	0.0819457	44.9899
Otomys irroratus	tx	M3		1	4	CSM#310	-	0.336269	-0.633422	3.8571	0.951088	1.39377	2.34486	0.257104	61.1982	0.406945	0.827298	7.21825	0.718356	176.489	0.204912	2.02909	0.0127677	0.419701	0.0127677	0.282801	0.36703	0.0526704	0.0266125	0.482996	1.04551	0.517867	0.527646	22.7192	23.6226	0.210157	0.131271	0.86365	0.383574	0.480076	0.159507	31	0.22409	116.997	1.02007	0.255662	4668.58	0.114269	89.9998
Otomys irroratus	tx	M3		1	1	CSM#323	-	0.49574	-1.73826	8.33202	1.4207	2.36249	3.78318	0.329469	9.17236	0.404366	1.67931	7.7906	0.595084	176.009	0.178641	1.53675	0.0249552	0.429326	0.0249552	0.293041	0.327272	0.102053	0.00388099	0.27514	1.61588	0.54961	1.06627	66.627	78.0884	0.686359	0.486871	1.69547	0.385911	1.30955	0.33187	8	0.402411	453.363	1.24986	0.273353	4152.85	0.142521	11.2367
Otomys irroratus	tx	M3		1	2	CSM#323	-	0.311173	-0.0876863	3.43839	0.962896	1.03545	1.99835	0.242134	55.2238	0.369387	0.6936	7.20378	0.682519	176.253	0.146371	1.05316	0.0170953	0.386636	0.0170953	0.250246	0.343109	0.0435269	0.0182961	0.37187	0.938178	0.54847	0.389709	37.8183	34.951	0.369355	0.15408	0.655206	0.383068	0.272138	0.154045	26	0.196453	139.496	0.813481	0.22924	4357.24	0.122445	26.4611
Otomys irroratus	tx	M3		1	3	CSM#323	-	0.354793	-0.257935	3.12836	1.46813	1.36626	2.83439	0.278337	8.5094	0.434586	0.808308	6.16009	0.353194	176.746	0.169476	1.39686	0.0151967	0.449776	0.0151967	0.318844	0.401229	0.0485471	0.0110885	0.454645	0.877991	0.545892	0.3321	75.2561	51.2341	0.134471	0.343473	0.862567	0.380214	0.482353	0.163815	11	0.445152	329.719	0.71286	0.239318	4547.84	0.0949618	26.4438
Otomys irroratus	tx	M3		1	4	CSM#323	-	0.487239	-0.282122	2.49366	1.29024	1.42951	2.71975	0.401498	31.2	0.634033	1.05148	6.62353	0.500253	9.2488	0.213326	2.17609	0.0115863	0.645354	0.0115863	0.467248	0.586785	0.0585699	0.0124746	0.505355	1.00495	0.354984	0.649966	53.1805	51.5019	0.262585	0.360916	1.20326	0.60575	0.59751	0.283524	18	0.358093	201.495	1.24737	0.326013	4304.58	0.131911	26.5017
Otomys irroratus	tx	M3		1	1	CSM#41	-	0.378949	-0.995347	4.23489	0.789779	1.55768	2.34746	0.297534	74.7967	0.405386	0.985235	5.43589	0.222675	32.5075	0.208922	2.09653	0.0104531	0.415576	0.0104531	0.349587	0.356908	0.0586679	0.0218999	0.405003	1.35243	0.634929	0.717506	38.6831	31.4539	0.965626	0.181847	0.748314	0.321727	0.426586	0.181606	33	0.193258	109.906	1.21466	0.280798	4256.43	26.477	18.5249
Otomys irroratus	tx	M3		1	3	CSM#41	-	0.364119	-0.535741	4.02975	1.05331	1.57874	2.63205	0.278597	45.6031	0.445861	0.846539	7.75372	0.638878	16.9947	0.19441	1.84207	0.014325	0.46029	0.014325	0.303125	0.408324	0.051966	0.0243948	0.473064	0.844868	0.334843	0.510025	27.115	27.5916	0.317287	0.195205	0.679788	0.339764	0.340023	0.170751	23	0.227535	157.692	0.829407	0.216638	4728.35	44.9934	26.4819
Otomys irroratus	tx	M3		1	4	CSM#41	-	0.271803	-0.996501	5.08325	0.686522	1.35276	2.03928	0.205952	88.8677	0.312408	0.645406	8.62759	0.755817	3.49425	0.14179	0.983847	0.00829841	0.320522	0.00829841	0.227954	0.277873	0.0426494	0.0141379	0.35458	1.22664	0.484561	0.742083	35.0418	40.4671	0.144576	0.194715	0.649301	0.381736	0.267565	0.147377	23	0.171557	157.692	1.03316	0.187907	4593.63	0.107386	26.444
Otomys irroratus	tx	M3		1	5	CSM#41	-	0.347246	-0.696938	4.74929	0.916815	1.53364	2.45045	0.262733	62.7034	0.428462	0.782944	6.07178	0.270252	3.99247	0.20239	1.98815	0.0133446	0.441752	0.0133446	0.284622	0.392726	0.0490265	0.0249492	0.697943	1.22428	0.558404	0.665875	25.5865	27.4566	0.31722	0.13197	0.791566	0.475854	0.315712	0.198899	30	0.210941	120.897	1.06155	0.218	4796.29	0.0957131	44.9886
Otomys	tx	M3		1	1	Pellet#17	-	0.393899	-0.235045	2.77676	1.21169	1.33239	2.54408	0.3162	31.579	0.491943	0.847398	5.09827	0.351645	22.5055	0.272637	3.53836	0.0153106	0.50761	0.0153106	0.364049	0.457774	0.049836	0.0393643	0.854392	0.959031	0.179928	0.779104	20.1217	19.8482	0.229203	0.144673	0.781899	0.293045	0.488853	0.168478	49	0.233316	74.0185	1.25616	0.32438	4594.43	26.4894	0.123106
Otomys	tx	M3		1	2	Pellet#17	-	0.546857	-0.0973567	2.59602	1.35842	1.61862	2.97703	0.440578	25.7949	0.739514	1.09365	5.72915	0.189664	6.26018	0.297758	4.20877	0.0201858	0.759704	0.0201858	0.506797	0.69413	0.0655737	0.0255036	0.835455	1.837	0.83496	1.00204	31.7581	30.905	0.341396	0.322167	1.3527	0.597941	0.754756	0.389998	36	0.290034	100.747	1.21436	0.477321	4342.16	0.150597	45.0006
Otomys	tx	M3		1	3	Pellet#17	-	0.515138	0.0182858	4.66582	2.4043	2.00804	4.41234	0.396334	1.20593	0.585429	1.02441	7.51748	0.342512	16.9978	0.252898	3.06837	0.0300166	0.61564	0.0300166	0.424457	0.555236	0.0604038	0.0194049	0.803756	0.83618	0.166219	0.669961	38.6967	42.5813	0.471498	0.415013	0.973429	0.41169	0.561739	0.275627	18	0.44516	201.495	0.924462	0.285163	4730.44	26.4623	18.45
Otomys	tx	M3		1	4	Pellet#17	-	0.769915	0.573139	13.3518	9.60992	2.70428	12.3142	0.5742	0.0292184	0.804378	1.82287	7.02436	0.672125	15.2472	0.53194	7.79713	0.0421339	0.846349	0.0421339	0.625719	0.743214	0.103135	0.00498984	4.95456	2.82748	1.31396	1.51351	103.082	128.911	1.83048	4.40244	1.44561	0.514971	0.930635	0.255874	10	3.01457	362.691	2.40955	0.388581	4934.91	44.9675	0.14552
Otomys	tx	M3		1	1	Pellet#1	-	0.41133	-1.19527	9.04866	1.41286	2.40963	3.82248	0.286673	13.1628	0.486398	0.801264	6.9218	0.649701	21.0043	0.211558	2.15127	0.0195843	0.505963	0.0195843	0.282527	0.44835	0.0576129	0.0158012	0.552513	1.46988	1.0248	0.445076	41.5956	36.9383	0.494334	0.375727	0.68978	0.475429	0.214352	0.166276	22	0.37167	164.859	0.907267	0.283723	4538.13	0.11858	44.9908
Otomys	tx	M3		1	2	Pellet#1	-	0.304523	-1.31318	7.02142	0.760809	1.8014	2.56221	0.222739	82.5735	0.330672	0.738134	6.11147	0.203908	8.75933	0.187494	1.70109	0.0105961	0.341126	0.0105961	0.243248	0.289562	0.051564	0.0282758	0.483019	1.25226	0.372237	0.880022	29.3927	29.3097	0.275234	0.217849	0.539744	0.237373	0.30237	0.123276	37	0.226778	98.0245	1.11671	0.217466	4542.93	0.122457	44.9957
Otomys	tx	M3		1	3	Pellet#1	-	0.186661	-0.633052	4.82051	0.754992	1.07305	1.82804	0.139933	90.9444	0.213425	0.447054	4.24953	0.524608	25.0157	0.166823	1.36464	0.00910601	0.22275	0.00910601	0.152716	0.194729	0.0280204	0.0352061	0.484573	0.543454	0.209959	0.333495	25.3634	22.3682	0.260047	0.147659	0.275802	0.188555	0.0872474	0.0472253	59	0.174243	61.473	0.726916	0.202415	4426.32	26.4734	0.124
Otomys	tx	M3		1	4	Pellet#1	-	0.475846	-0.46706	4.06031	1.43888	1.98139	3.42027	0.357289	15.6415	0.570807	1.12307	7.26312	0.592403	11.2563	0.245586	2.88582	0.0232014	0.594068	0.0232014	0.371345	0.519478	0.0745896	0.0218999	0.762157	1.45861	0.498984	0.959623	47.8522	33.9991	0.417073	0.312222	0.921864	0.437656	0.484207	0.222153	30	0.357008	120.897	1.15715	0.350436	4338.37	0.1051	11.2646
Otomys	tx	M3		1	1	Pellet#22	-	0.746412	-1.13321	4.70672	2.25975	3.15915	5.4189	0.54094	1.50792	0.7988	2.11572	8.57142	0.709312	2.51158	0.300943	4.03262	0.0232242	0.821822	0.0232242	0.537681	0.667615	0.154206	0.00582148	0.97362	3.10755	1.07871	2.02885	68.3709	117.671	0.682711	0.546075	1.72164	0.516381	1.20526	0.267554	9	0.671802	402.99	1.66016	0.427413	4515.73	0.13249	26.4542
Otomys	tx	M3		1	2	Pellet#22	-	0.419671	-1.14687	5.62942	0.900054	2.16062	3.06068	0.31548	64.1051	0.487334	1.11255	5.5161	0.500179	3.99207	0.196864	1.83126	0.0113147	0.498563	0.0113147	0.326323	0.427926	0.0706367	0.00776198	0.479774	1.42114	0.487494	0.933645	42.1734	57.0535	0.504208	0.32745	0.590683	0.369115	0.221568	0.148528	10	0.309328	362.691	1.34485	0.282269	4165.27	0.129925	89.9972
Otomys	tx	M3		1	3	Pellet#22	-	0.50251	-0.549409	3.77423	1.17906	2.04643	3.22548	0.394056	37.4783	0.63009	1.10656	7.01176	0.232125	9.00282	0.21748	2.25964	0.0157084	0.646136	0.0157084	0.444013	0.578495	0.067641	0.0110885	0.466803	1.55195	0.64425	0.907705	42.8403	44.058	0.419308	0.337459	1.00749	0.541203	0.466292	0.265399	12	0.362226	302.242	0.939297	0.288033	4346.15	45.0031	0.168842
Otomys	tx	M3		1	4	Pellet#22	-	0.780105	0.155369	2.5312	3.05635	2.0716	5.12795	0.638976	0.292942	1.08503	1.32751	9.96507	0.631252	30.2566	0.199977	1.93787	0.0285966	1.11387	0.0285966	0.705322	1.03259	0.0812793	0.00277213	1.00722	2.18676	0.970327	1.21644	82.8572	146.997	0.193036	1.10325	1.79023	0.853857	0.936369	0.433659	7	1.06234	518.129	0.815799	0.275264	4929.59	0.183214	26.4908
Otomys	tx	M3		1	1	Pellet#51	-	0.696361	0.195196	4.52282	3.74685	3.12993	6.87677	0.531077	0.319699	0.736726	1.49146	5.83046	0.193772	170.994	0.287925	3.91937	0.0454096	0.781925	0.0454096	0.542573	0.681791	0.100134	0.00554427	0.680092	1.40897	0.731879	0.677088	60.3343	90.9032	1.09022	1.21128	1.69583	0.516224	1.1796	0.429518	10	0.750792	362.691	1.12268	0.324343	4777.13	0.159207	44.9938
Otomys	tx	M3		1	2	Pellet#51	-	0.521949	-0.647762	3.6109	1.28612	1.98978	3.2759	0.413572	32.255	0.604204	1.22663	6.25034	0.226932	29.9974	0.239004	2.62914	0.0179177	0.622247	0.0179177	0.463652	0.547648	0.0745988	0.0152467	0.629171	2.07118	0.77377	1.29741	51.3262	49.6192	0.174373	0.320808	1.01333	0.557388	0.455943	0.232009	17	0.377677	213.347	1.33206	0.312573	4506.31	26.4849	0.178182
Otomys	tx	M3		1	3	Pellet#51	-	0.674648	-0.806143	3.96005	2.21402	2.66947	4.88349	0.51034	1.34937	0.777526	1.78473	8.03048	0.318576	3.75053	0.239334	2.7126	0.0199837	0.797683	0.0199837	0.506806	0.672326	0.125356	0.00693034	0.514346	1.55172	0.373075	1.17864	78.0487	114.253	0.56136	1.0032	1.60021	0.650978	0.949229	0.31908	10	0.461648	362.691	1.38415	0.396299	4311.42	0.181084	45.0107
Otomys	tx	M3		1	4	Pellet#51	-	0.537248	-0.3325	2.49895	1.38745	1.78293	3.17038	0.448965	27.1765	0.66125	1.11504	7.04693	0.531596	3.50926	0.227427	2.49264	0.0154662	0.676932	0.0154662	0.551235	0.622023	0.0549092	0.01691	0.55719	1.26069	0.743634	0.517058	38.9508	41.9969	0.111899	0.407092	1.17582	0.59891	0.576911	0.298814	27	0.249458	134.33	0.928335	0.336025	4459.11	0.0828052	8.26506
Otomys	tx	M3		1	1	Pellet#52	-	0.51121	-0.086541	3.43844	2.05817	1.7385	3.79667	0.393817	2.30025	0.599662	1.13025	6.79667	0.709292	35.9986	0.26219	3.26886	0.0304476	0.629825	0.0304476	0.443725	0.563844	0.0659812	0.0182961	0.692252	1.60891	0.577246	1.03167	35.0992	37.4237	0.858049	0.425274	1.09395	0.467717	0.626235	0.210795	21	0.320019	172.71	1.21597	0.308669	4500.36	33.7827	26.456
Otomys	tx	M3		1	2	Pellet#52	-	0.470005	-0.245765	3.12835	1.73531	1.59592	3.33122	0.360684	6.43253	0.611346	1.05484	7.14598	0.169354	24.9942	0.267561	3.4031	0.0196878	0.631058	0.0196878	0.403089	0.561166	0.0698922	0.0241176	0.843398	1.25256	0.514858	0.737704	25.2186	28.355	0.243002	0.31349	1.02882	0.556471	0.472353	0.15509	37	0.290175	98.0245	1.03968	0.3024	4655.39	26.4536	44.9991
Otomys	tx	M3		1	3	Pellet#52	-	0.366298	-0.0768211	3.28978	1.23738	1.1507	2.38807	0.289288	25.8691	0.408929	0.790619	6.27269	0.555055	16.2431	0.251978	3.00209	0.0209328	0.429558	0.0209328	0.335445	0.385399	0.0441589	0.0321568	0.794907	1.31344	0.584989	0.72845	21.0874	22.5794	0.238993	0.215054	0.763139	0.268198	0.494941	0.21075	51	0.234107	71.1158	1.01184	0.291994	4559.71	26.4428	18.5032
Otomys	tx	M3		1	4	Pellet#52	-	0.288071	-0.578184	3.86065	0.788113	1.32353	2.11165	0.225346	78.6996	0.34832	0.648483	3.90473	0.137543	7.99653	0.269295	3.42826	0.0100658	0.358177	0.0100658	0.255353	0.318944	0.0392334	0.0421365	0.824525	1.19648	0.525526	0.670956	17.6534	17.3863	0.130154	0.133148	0.661043	0.275689	0.385353	0.147593	64	0.185377	56.6704	1.14727	0.329041	4569.65	0.119197	26.443
Otomys	tx	M3		1	1	Pellet#53	-	0.313945	-1.18824	5.52775	0.658743	1.42655	2.08529	0.237837	88.7648	0.347977	0.870711	6.88642	0.230668	20.9934	0.18817	1.71518	0.00842569	0.356193	0.00842569	0.261408	0.306232	0.049961	0.0293846	0.353419	0.855403	0.25684	0.598563	29.3425	27.7318	0.206353	0.27495	0.801105	0.312802	0.488302	0.133951	58	0.168567	62.5329	1.02315	0.230254	4382.89	0.113243	44.997
Otomys	tx	M3		1	2	Pellet#53	-	0.282077	-2.02082	11.8045	0.795029	1.79769	2.59272	0.189136	86.1819	0.276134	0.713533	4.70478	0.447874	16.7468	0.16893	1.35974	0.0113303	0.287291	0.0113303	0.182259	0.2365	0.0507906	0.0205138	0.380613	1.1388	0.456342	0.682455	50.1738	34.5624	0.530793	0.316518	0.498494	0.214067	0.284428	0.11716	18	0.24452	201.495	0.862048	0.227237	4394.89	0.142794	33.7664
Otomys	tx	M3		1	3	Pellet#53	-	0.459668	-1.37707	5.0023	0.958346	1.89615	2.85449	0.343317	65.6772	0.44469	1.4135	7.99198	0.589978	3.50305	0.202384	1.96391	0.0106603	0.455325	0.0106603	0.365872	0.36382	0.0915049	0.0177417	0.468419	1.29195	0.511575	0.780375	54.0863	36.3635	1.37191	0.254455	1.31495	0.483841	0.831111	0.326417	24	0.240091	151.121	1.14722	0.3028	4348.55	0.171003	44.9994
Otomys	tx	M3		1	4	Pellet#53	-	0.374617	-1.51261	6.4848	0.855275	1.99132	2.8466	0.266475	76.1827	0.369964	1.10544	5.97105	0.406981	8.48486	0.231611	2.44452	0.0116857	0.381934	0.0116857	0.262919	0.305413	0.0765206	0.0210682	0.494499	1.2607	0.269171	0.991527	48.6841	29.7076	0.217997	0.221782	1.06798	0.45619	0.611787	0.246478	25	0.242686	145.076	1.48852	0.288946	4369.99	0.166834	45.0074
Otomys	tx	M3		1	1	Pellet#57	-	0.222351	-0.563636	3.64287	0.625064	1.00417	1.62924	0.172902	93.8316	0.263744	0.52793	5.16969	0.418025	16.7525	0.178525	1.55773	0.00858675	0.272421	0.00858675	0.193648	0.239706	0.0327151	0.0485124	0.538881	0.949186	0.291943	0.657242	16.0561	16.8199	0.130253	0.102007	0.499854	0.286001	0.213853	0.0945519	76	0.134358	47.7225	0.708283	0.202176	4663.02	0.130256	22.4681
Otomys	tx	M3		1	2	Pellet#57	-	0.362017	-0.220358	3.23469	1.12516	1.32242	2.44758	0.285216	37.6236	0.447332	0.763982	6.31076	0.539018	47.9812	0.199203	1.93034	0.016498	0.463616	0.016498	0.315776	0.416972	0.0466439	0.0230087	0.551037	1.43983	0.6125	0.827327	28.2726	30.8383	0.184336	0.172598	0.903095	0.484845	0.41825	0.190963	31	0.254798	116.997	0.736956	0.288288	4480.2	26.4661	0.129997
Otomys	tx	M3		1	3	Pellet#57	-	0.457272	-0.810979	3.21803	0.998946	1.57301	2.57196	0.366479	57.4315	0.500508	1.17881	9.20161	0.581895	176.257	0.228272	2.50225	0.0109651	0.511229	0.0109651	0.421702	0.437023	0.0742062	0.0235631	0.637073	1.08519	0.284344	0.800844	34.1397	31.956	0.167883	0.285006	1.37561	0.509737	0.865873	0.382975	35	0.23919	103.626	0.894345	0.275999	4539.29	0.0780418	44.9891
Otomys	tx	M3		1	4	Pellet#57	-	0.370489	-0.38225	2.90631	1.05759	1.6732	2.73079	0.298767	45.0313	0.465664	0.811928	5.5779	0.312664	3.7455	0.228371	2.5005	0.0109325	0.476587	0.0109325	0.334093	0.426652	0.0499351	0.0268897	0.688204	1.27709	0.322188	0.9549	28.7749	27.8541	0.249358	0.204972	0.780205	0.355279	0.424926	0.144734	38	0.21005	95.4449	1.10071	0.304761	4654.65	0.0943841	11.2792
Otomys	tx	M3		1	1	Pellet#7	-	0.452874	-1.43215	8.04989	1.07317	2.40238	3.47555	0.323949	47.8939	0.472535	1.14614	7.11895	0.766684	3.50391	0.226083	2.44351	0.0194484	0.492133	0.0194484	0.336063	0.421546	0.0705873	0.0144151	0.482421	1.59794	0.417363	1.18057	31.2691	46.3156	0.466724	0.376683	0.674421	0.299481	0.37494	0.138046	18	0.29093	201.495	1.3988	0.275286	4496.56	90.0007	0.140844
Otomys	tx	M3		1	2	Pellet#7	-	0.679679	-0.56556	4.39285	2.04403	3.28328	5.32731	0.518583	4.75232	0.82339	1.63046	6.77574	0.42122	3.51068	0.287114	3.78529	0.0281916	0.851378	0.0281916	0.536369	0.753378	0.0980005	0.00388099	0.619733	2.81798	0.839913	1.97807	58.5519	77.8478	0.602386	1.03612	1.38597	0.903286	0.482687	0.327895	13	0.598262	278.993	1.59693	0.437107	4164.58	0.135365	44.9953
Otomys	tx	M3		1	3	Pellet#7	-	0.647712	-0.482008	4.57473	2.18328	2.9214	5.10467	0.481274	2.22599	0.699255	1.57785	8.25722	0.728586	42.7473	0.322645	4.76539	0.033775	0.732909	0.033775	0.518791	0.632381	0.100527	0.0124746	0.78949	2.39665	0.810194	1.58646	40.8098	57.3546	0.427043	0.923535	1.50082	0.704301	0.796516	0.357733	18	0.660907	201.495	1.45622	0.432433	4383.12	44.9899	0.171431
Otomys	tx	M3		1	4	Pellet#7	-	0.88885	0.0533412	3.20551	2.71991	2.89587	5.61578	0.685859	3.81297	1.05089	1.77573	8.88689	0.671754	176.01	0.294446	3.95658	0.0556614	1.10664	0.0556614	0.76804	0.990448	0.116196	0.0041582	0.827205	2.09196	0.569902	1.52206	49.589	136.203	0.679955	0.877975	2.11103	1.30564	0.805385	0.44425	7	0.838679	518.129	1.44267	0.39225	4375.87	0.129582	45.0021
[truncated: 4 more columns]
